# Supplementary material for: Comparative Quantitative Analysis of Porcine Optic Nerve Head and Retina Subproteomes
Source: Int J Mol Sci. 2019 Aug 29;20(17):4229. doi: 10.3390/ijms20174229 (PMC6747248; doi:10.3390/ijms20174229)
Supplement: Supplementary file 1 [file ijms-20-04229-s001.zip]

Archive with 1 entries (1 files):
- ijms-526743-supplementary.xlsx
