# Supplementary material for: Comparative Quantitative Analysis of Porcine Optic Nerve Head and Retina Subproteomes
Source: Int J Mol Sci. 2019 Aug 29;20(17):4229. doi: 10.3390/ijms20174229 (PMC6747248; doi:10.3390/ijms20174229)
Supplement: Supplementary file 1 [file ijms-20-04229-s001.zip › ijms-526743-supplementary.xlsx]

## Sheet: BULCMS
Protein	ONH Mean intensity	RET Mean intensity	(RET/ONH) Ratio	p	MaxQuant
>P02533 SWISS-PROT:P02533 Tax_Id=9606 Gene_Symbol=KRT14 Keratin, type I cytoskeletal 14;>tr|F1S0L1|F1S0L1_PIG Uncharacterized protein OS=Sus scrofa GN=KRT14 PE=1 SV=2;>P08779 SWISS-PROT:P08779 Tax_Id=	560075	0	RET 0	0.137072	LFQ
>P02533 SWISS-PROT:P02533 Tax_Id=9606 Gene_Symbol=KRT14 Keratin, type I cytoskeletal 14;>tr|F1S0L1|F1S0L1_PIG Uncharacterized protein OS=Sus scrofa GN=KRT14 PE=1 SV=2;>P08779 SWISS-PROT:P08779 Tax_Id=	595698	3230000	5.42222	0.356028	Raw
>P02538 SWISS-PROT:P02538 Tax_Id=9606 Gene_Symbol=KRT6A Keratin, type II cytoskeletal 6A;>P48668 SWISS-PROT:P48668 Tax_Id=9606 Gene_Symbol=KRT6C Keratin, type II cytoskeletal 6C;>P04259 SWISS-PROT:P04	1449075	1380850	0.952918	0.895991	LFQ
>P02538 SWISS-PROT:P02538 Tax_Id=9606 Gene_Symbol=KRT6A Keratin, type II cytoskeletal 6A;>P48668 SWISS-PROT:P48668 Tax_Id=9606 Gene_Symbol=KRT6C Keratin, type II cytoskeletal 6C;>P04259 SWISS-PROT:P04	1516368	2810550	1.85347	0.439546	Raw
>P02584 SWISS-PROT:P02584 (Bos taurus) Profilin-1	43175	0	RET 0	0.355918	LFQ
>P02584 SWISS-PROT:P02584 (Bos taurus) Profilin-1	40530	0	RET 0	0.355918	Raw
>P02768-1 SWISS-PROT:P02768-1 Tax_Id=9606 Gene_Symbol=ALB Isoform 1 of Serum albumin precursor	42091250	5717300	0.135831	0.002913	LFQ
>P02768-1 SWISS-PROT:P02768-1 Tax_Id=9606 Gene_Symbol=ALB Isoform 1 of Serum albumin precursor	118432800	26834500	0.22658	0.011343	Raw
>P02769 SWISS-PROT:P02769 (Bos taurus) Bovine serum albumin precursor	689425	895500	1.29891	0.861318	LFQ
>P02769 SWISS-PROT:P02769 (Bos taurus) Bovine serum albumin precursor	778450	1594625	2.04846	0.661749	Raw
>P04264 SWISS-PROT:P04264 Tax_Id=9606 Gene_Symbol=KRT1 Keratin, type II cytoskeletal 1	326275000	325885000	0.998805	0.985456	LFQ
>P04264 SWISS-PROT:P04264 Tax_Id=9606 Gene_Symbol=KRT1 Keratin, type II cytoskeletal 1	420057500	520832500	1.23991	0.586505	Raw
>P13645 SWISS-PROT:P13645 Tax_Id=9606 Gene_Symbol=KRT10 Keratin, type I cytoskeletal 10	130632300	146435000	1.12097	0.521057	LFQ
>P13645 SWISS-PROT:P13645 Tax_Id=9606 Gene_Symbol=KRT10 Keratin, type I cytoskeletal 10	144395500	182035000	1.26067	0.384689	Raw
>P13647 SWISS-PROT:P13647 Tax_Id=9606 Gene_Symbol=KRT5 Keratin, type II cytoskeletal 5;>tr|F1SGG6|F1SGG6_PIG Uncharacterized protein (Fragment) OS=Sus scrofa GN=KRT5 PE=1 SV=2;>tr|F1SGG9|F1SGG9_PIG Un	201498	267600	1.32806	0.850082	LFQ
>P13647 SWISS-PROT:P13647 Tax_Id=9606 Gene_Symbol=KRT5 Keratin, type II cytoskeletal 5;>tr|F1SGG6|F1SGG6_PIG Uncharacterized protein (Fragment) OS=Sus scrofa GN=KRT5 PE=1 SV=2;>tr|F1SGG9|F1SGG9_PIG Un	449295	363952	0.810052	0.764245	Raw
>P15497 SWISS-PROT:P15497 (Bos taurus) Apolipoprotein A-I precursor	0	262225	ONH 0	0.355918	LFQ
>P15497 SWISS-PROT:P15497 (Bos taurus) Apolipoprotein A-I precursor	0	1469325	ONH 0	0.136591	Raw
>P35527 SWISS-PROT:P35527 Tax_Id=9606 Gene_Symbol=KRT9 Keratin, type I cytoskeletal 9	111787800	120853300	1.0811	0.69276	LFQ
>P35527 SWISS-PROT:P35527 Tax_Id=9606 Gene_Symbol=KRT9 Keratin, type I cytoskeletal 9	139057500	264383500	1.90125	0.473735	Raw
>P35908 SWISS-PROT:P35908 Tax_Id=9606 Gene_Symbol=KRT2 Keratin, type II cytoskeletal 2 epidermal	31692500	34692500	1.09466	0.517286	LFQ
>P35908 SWISS-PROT:P35908 Tax_Id=9606 Gene_Symbol=KRT2 Keratin, type II cytoskeletal 2 epidermal	33875250	39674250	1.17119	0.560943	Raw
>Q29443 SWISS-PROT:Q29443 Serotransferrin - Bos taurus (Bovine).;>Q0IIK2 TREMBL:Q0IIK2 (Bos taurus) Transferrin	3168075	0	RET 0	0.134511	LFQ
>Q29443 SWISS-PROT:Q29443 Serotransferrin - Bos taurus (Bovine).;>Q0IIK2 TREMBL:Q0IIK2 (Bos taurus) Transferrin	28271250	9218800	0.326084	0.006846	Raw
>Q3SX09 TREMBL:Q3SX09 (Bos taurus) similar to HBG protein;>P02070 SWISS-PROT:P02070 (Bos taurus) Hemoglobin subunit beta	26052980	18938000	0.726903	0.574417	LFQ
>Q3SX09 TREMBL:Q3SX09 (Bos taurus) similar to HBG protein;>P02070 SWISS-PROT:P02070 (Bos taurus) Hemoglobin subunit beta	11893230	44883250	3.77385	0.113312	Raw
>Q3SX14 TREMBL:Q3SX14 (Bos taurus) Similar to Gelsolin	1054125	0	RET 0	0.355918	LFQ
>Q3SX14 TREMBL:Q3SX14 (Bos taurus) Similar to Gelsolin	11987500	0	RET 0	7e-05	Raw
>sp|A1XQU1|PSB7_PIG Proteasome subunit beta type-7 OS=Sus scrofa GN=PSMB7 PE=2 SV=2	0	610800	ONH 0	0.355918	LFQ
>sp|A1XQU1|PSB7_PIG Proteasome subunit beta type-7 OS=Sus scrofa GN=PSMB7 PE=2 SV=2	166980	2116900	12.6776	0.1154	Raw
>sp|A1XQU5|RL27_PIG 60S ribosomal protein L27 OS=Sus scrofa GN=RPL27 PE=1 SV=1;>tr|I3LIX1|I3LIX1_PIG 60S ribosomal protein L27 OS=Sus scrofa GN=RPL27 PE=1 SV=1	0	1807650	ONH 0	0	LFQ
>sp|A1XQU5|RL27_PIG 60S ribosomal protein L27 OS=Sus scrofa GN=RPL27 PE=1 SV=1;>tr|I3LIX1|I3LIX1_PIG 60S ribosomal protein L27 OS=Sus scrofa GN=RPL27 PE=1 SV=1	269682	2300200	8.52929	0.000188	Raw
>sp|A1XQV4|TPM3_PIG Tropomyosin alpha-3 chain OS=Sus scrofa GN=TPM3 PE=2 SV=1	0	116272	ONH 0	0.355918	LFQ
>sp|A1XQV4|TPM3_PIG Tropomyosin alpha-3 chain OS=Sus scrofa GN=TPM3 PE=2 SV=1	0	389175	ONH 0	0.355918	Raw
>sp|A4Z6H0|PURA1_PIG Adenylosuccinate synthetase isozyme 1 OS=Sus scrofa GN=ADSSL1 PE=2 SV=1	35952.5	0	RET 0	0.355918	LFQ
>sp|A4Z6H0|PURA1_PIG Adenylosuccinate synthetase isozyme 1 OS=Sus scrofa GN=ADSSL1 PE=2 SV=1	357150	0	RET 0	0.137006	Raw
>sp|A5A761|SFXN1_PIG Sideroflexin-1 OS=Sus scrofa GN=SFXN1 PE=2 SV=1	1823725	0	RET 0	0.028523	LFQ
>sp|A5A761|SFXN1_PIG Sideroflexin-1 OS=Sus scrofa GN=SFXN1 PE=2 SV=1	2352778	851895	0.36208	0.132154	Raw
>sp|A5GFS8|VAPB_PIG Vesicle-associated membrane protein-associated protein B OS=Sus scrofa GN=VAPB PE=3 SV=1	8904625	7361200	0.826672	0.122953	LFQ
>sp|A5GFS8|VAPB_PIG Vesicle-associated membrane protein-associated protein B OS=Sus scrofa GN=VAPB PE=3 SV=1	4717200	10507450	2.22748	0.008619	Raw
>sp|A5GFY8|SERA_PIG D-3-phosphoglycerate dehydrogenase OS=Sus scrofa GN=PHGDH PE=3 SV=1	1594425	2131350	1.33675	0.427252	LFQ
>sp|A5GFY8|SERA_PIG D-3-phosphoglycerate dehydrogenase OS=Sus scrofa GN=PHGDH PE=3 SV=1	7313400	29838650	4.08	0.081098	Raw
>sp|A7TX81|CSN6_PIG COP9 signalosome complex subunit 6 OS=Sus scrofa GN=COPS6 PE=2 SV=1	110088	0	RET 0	0.355918	LFQ
>sp|A7TX81|CSN6_PIG COP9 signalosome complex subunit 6 OS=Sus scrofa GN=COPS6 PE=2 SV=1	403632	555025	1.37508	0.813187	Raw
>sp|A7Y521|CSN4_PIG COP9 signalosome complex subunit 4 OS=Sus scrofa GN=COPS4 PE=2 SV=1	31637.5	0	RET 0	0.355918	LFQ
>sp|A7Y521|CSN4_PIG COP9 signalosome complex subunit 4 OS=Sus scrofa GN=COPS4 PE=2 SV=1	254810	0	RET 0	0.162003	Raw
>sp|B1PK17|ACY2_PIG Aspartoacylase OS=Sus scrofa GN=ASPA PE=2 SV=1	922250	0	RET 0	0.160228	LFQ
>sp|B1PK17|ACY2_PIG Aspartoacylase OS=Sus scrofa GN=ASPA PE=2 SV=1	1188325	0	RET 0	0.147516	Raw
>sp|B6CVD7|ERO1A_PIG ERO1-like protein alpha OS=Sus scrofa GN=ERO1L PE=2 SV=1	0	28575	ONH 0	0.355918	LFQ
>sp|B6CVD7|ERO1A_PIG ERO1-like protein alpha OS=Sus scrofa GN=ERO1L PE=2 SV=1	0	441900	ONH 0	0.355918	Raw
>sp|C5HGF3|TMCO1_PIG Transmembrane and coiled-coil domains protein 1 OS=Sus scrofa GN=TMCO1 PE=2 SV=1	0	48172.5	ONH 0	0.355918	LFQ
>sp|C5HGF3|TMCO1_PIG Transmembrane and coiled-coil domains protein 1 OS=Sus scrofa GN=TMCO1 PE=2 SV=1	0	61935	ONH 0	0.355918	Raw
>sp|D2SW95|COPB_PIG Coatomer subunit beta OS=Sus scrofa GN=COPB1 PE=2 SV=1;>tr|F1S982|F1S982_PIG Coatomer subunit beta OS=Sus scrofa GN=COPB1 PE=1 SV=2	0	160095	ONH 0	0.036	LFQ
>sp|D2SW95|COPB_PIG Coatomer subunit beta OS=Sus scrofa GN=COPB1 PE=2 SV=1;>tr|F1S982|F1S982_PIG Coatomer subunit beta OS=Sus scrofa GN=COPB1 PE=1 SV=2	0	1318205	ONH 0	0.019834	Raw
>sp|D2WKD8|AT1A2_PIG Sodium/potassium-transporting ATPase subunit alpha-2 OS=Sus scrofa GN=ATP1A2 PE=1 SV=1	12611000	0	RET 0	0	LFQ
>sp|D2WKD8|AT1A2_PIG Sodium/potassium-transporting ATPase subunit alpha-2 OS=Sus scrofa GN=ATP1A2 PE=1 SV=1	45310000	2015675	0.0444863	0.003441	Raw
>sp|F1RKQ4|DHAK_PIG Bifunctional ATP-dependent dihydroxyacetone kinase/FAD-AMP lyase (cyclizing) OS=Sus scrofa GN=DAK PE=1 SV=2	0	676650	ONH 0	0.355918	LFQ
>sp|F1RKQ4|DHAK_PIG Bifunctional ATP-dependent dihydroxyacetone kinase/FAD-AMP lyase (cyclizing) OS=Sus scrofa GN=DAK PE=1 SV=2	0	11068040	ONH 0	0.273076	Raw
>sp|F1SRI0|TPPC2_PIG Trafficking protein particle complex subunit 2 OS=Sus scrofa GN=TRAPPC2 PE=2 SV=2;>tr|G5EA75|G5EA75_PIG Trafficking protein particle complex subunit 2 OS=Sus scrofa GN=TRAPPC2 PE=	0	48640	ONH 0	0.355918	LFQ
>sp|F1SRI0|TPPC2_PIG Trafficking protein particle complex subunit 2 OS=Sus scrofa GN=TRAPPC2 PE=2 SV=2;>tr|G5EA75|G5EA75_PIG Trafficking protein particle complex subunit 2 OS=Sus scrofa GN=TRAPPC2 PE=	0	225348	ONH 0	0.146753	Raw
>sp|O02705|HS90A_PIG Heat shock protein HSP 90-alpha OS=Sus scrofa GN=HSP90AA1 PE=2 SV=3	174210000	248632500	1.4272	0.008373	LFQ
>sp|O02705|HS90A_PIG Heat shock protein HSP 90-alpha OS=Sus scrofa GN=HSP90AA1 PE=2 SV=3	590932500	1559820000	2.63959	0.021918	Raw
>sp|O02772|FABPH_PIG Fatty acid-binding protein, heart OS=Sus scrofa GN=FABP3 PE=2 SV=3;>tr|E0AD19|E0AD19_PIG Heart fatty acid-binding protein OS=Sus scrofa GN=FABP3 PE=3 SV=1;>tr|Q68S99|Q68S99_PIG Fa	23682500	12422450	0.524541	0.000101	LFQ
>sp|O02772|FABPH_PIG Fatty acid-binding protein, heart OS=Sus scrofa GN=FABP3 PE=2 SV=3;>tr|E0AD19|E0AD19_PIG Heart fatty acid-binding protein OS=Sus scrofa GN=FABP3 PE=3 SV=1;>tr|Q68S99|Q68S99_PIG Fa	19377250	10818750	0.558322	0.20573	Raw
>sp|O11780|BGH3_PIG Transforming growth factor-beta-induced protein ig-h3 OS=Sus scrofa GN=TGFBI PE=1 SV=1;>tr|F1RHA7|F1RHA7_PIG Transforming growth factor-beta-induced protein ig-h3 OS=Sus scrofa GN=	480275	0	RET 0	0.142905	LFQ
>sp|O11780|BGH3_PIG Transforming growth factor-beta-induced protein ig-h3 OS=Sus scrofa GN=TGFBI PE=1 SV=1;>tr|F1RHA7|F1RHA7_PIG Transforming growth factor-beta-induced protein ig-h3 OS=Sus scrofa GN=	2500700	0	RET 0	0.011211	Raw
>sp|O18734|PP14A_PIG Protein phosphatase 1 regulatory subunit 14A OS=Sus scrofa GN=CPI17 PE=1 SV=1	411250	0	RET 0	0.355918	LFQ
>sp|O18734|PP14A_PIG Protein phosphatase 1 regulatory subunit 14A OS=Sus scrofa GN=CPI17 PE=1 SV=1	232288	0	RET 0	0.355918	Raw
>sp|O18766|OPSD_PIG Rhodopsin OS=Sus scrofa GN=RHO PE=1 SV=1	0	61997500	ONH 0	0.0001	LFQ
>sp|O18766|OPSD_PIG Rhodopsin OS=Sus scrofa GN=RHO PE=1 SV=1	3201113	498590000	155.755	0.000662	Raw
>sp|O19069|SUCA_PIG Succinyl-CoA ligase [ADP/GDP-forming] subunit alpha, mitochondrial OS=Sus scrofa GN=SUCLG1 PE=1 SV=2;>tr|F1SNZ7|F1SNZ7_PIG Succinyl-CoA ligase [ADP/GDP-forming] subunit alpha, mito	2802925	3518725	1.25538	0.095628	LFQ
>sp|O19069|SUCA_PIG Succinyl-CoA ligase [ADP/GDP-forming] subunit alpha, mitochondrial OS=Sus scrofa GN=SUCLG1 PE=1 SV=2;>tr|F1SNZ7|F1SNZ7_PIG Succinyl-CoA ligase [ADP/GDP-forming] subunit alpha, mito	2822450	22157300	7.85038	0.019531	Raw
>sp|O46560|PDXK_PIG Pyridoxal kinase OS=Sus scrofa GN=PDXK PE=1 SV=1	6277100	6876750	1.09553	0.650808	LFQ
>sp|O46560|PDXK_PIG Pyridoxal kinase OS=Sus scrofa GN=PDXK PE=1 SV=1	6442500	37785250	5.865	0.005216	Raw
>sp|O62839|CATA_PIG Catalase OS=Sus scrofa GN=CAT PE=1 SV=4;>tr|F1SGS9|F1SGS9_PIG Catalase OS=Sus scrofa GN=CAT PE=1 SV=1	56542.5	0	RET 0	0.355918	LFQ
>sp|O62839|CATA_PIG Catalase OS=Sus scrofa GN=CAT PE=1 SV=4;>tr|F1SGS9|F1SGS9_PIG Catalase OS=Sus scrofa GN=CAT PE=1 SV=1	253500	0	RET 0	0.355918	Raw
>sp|P00172-2|CYB5_PIG Isoform 2 of Cytochrome b5 OS=Sus scrofa GN=CYB5A;>sp|P00172|CYB5_PIG Cytochrome b5 OS=Sus scrofa GN=CYB5A PE=1 SV=3	6366100	10101050	1.58669	0.17675	LFQ
>sp|P00172-2|CYB5_PIG Isoform 2 of Cytochrome b5 OS=Sus scrofa GN=CYB5A;>sp|P00172|CYB5_PIG Cytochrome b5 OS=Sus scrofa GN=CYB5A PE=1 SV=3	2315000	15886250	6.86231	0.000805	Raw
>sp|P00336|LDHB_PIG L-lactate dehydrogenase B chain OS=Sus scrofa GN=LDHB PE=1 SV=3;>tr|F1SR05|F1SR05_PIG L-lactate dehydrogenase OS=Sus scrofa GN=LOC102161427 PE=1 SV=2;>tr|I3LL80|I3LL80_PIG L-lactat	180715000	221545000	1.22594	0.220978	LFQ
>sp|P00336|LDHB_PIG L-lactate dehydrogenase B chain OS=Sus scrofa GN=LDHB PE=1 SV=3;>tr|F1SR05|F1SR05_PIG L-lactate dehydrogenase OS=Sus scrofa GN=LOC102161427 PE=1 SV=2;>tr|I3LL80|I3LL80_PIG L-lactat	224407500	1285528000	5.72854	0.003828	Raw
>sp|P00339|LDHA_PIG L-lactate dehydrogenase A chain OS=Sus scrofa GN=LDHA PE=1 SV=3;>tr|D2SW96|D2SW96_PIG L-lactate dehydrogenase OS=Sus scrofa PE=2 SV=1	26538250	52108000	1.96351	0.00017	LFQ
>sp|P00339|LDHA_PIG L-lactate dehydrogenase A chain OS=Sus scrofa GN=LDHA PE=1 SV=3;>tr|D2SW96|D2SW96_PIG L-lactate dehydrogenase OS=Sus scrofa PE=2 SV=1	28105500	331147500	11.7823	0.006259	Raw
>sp|P00346|MDHM_PIG Malate dehydrogenase, mitochondrial OS=Sus scrofa GN=MDH2 PE=1 SV=2;>tr|I3LP41|I3LP41_PIG Malate dehydrogenase OS=Sus scrofa GN=LOC100622330 PE=3 SV=1;>tr|I3LB44|I3LB44_PIG Malate	41093250	145287500	3.53556	7.7e-05	LFQ
>sp|P00346|MDHM_PIG Malate dehydrogenase, mitochondrial OS=Sus scrofa GN=MDH2 PE=1 SV=2;>tr|I3LP41|I3LP41_PIG Malate dehydrogenase OS=Sus scrofa GN=LOC100622330 PE=3 SV=1;>tr|I3LB44|I3LB44_PIG Malate	48243000	761635000	15.7875	0.001099	Raw
>sp|P00348|HCDH_PIG Hydroxyacyl-coenzyme A dehydrogenase, mitochondrial OS=Sus scrofa GN=HADH PE=1 SV=2	3069300	694472	0.226264	0.037774	LFQ
>sp|P00348|HCDH_PIG Hydroxyacyl-coenzyme A dehydrogenase, mitochondrial OS=Sus scrofa GN=HADH PE=1 SV=2	4049150	2509498	0.619759	0.226416	Raw
>sp|P00355|G3P_PIG Glyceraldehyde-3-phosphate dehydrogenase OS=Sus scrofa GN=GAPDH PE=1 SV=4;>tr|A0A076KRX0|A0A076KRX0_PIG Glyceraldehyde-3-phosphate dehydrogenase OS=Sus scrofa GN=GAPDH PE=2 SV=1;>tr	294422500	519310000	1.76383	0.125692	LFQ
>sp|P00355|G3P_PIG Glyceraldehyde-3-phosphate dehydrogenase OS=Sus scrofa GN=GAPDH PE=1 SV=4;>tr|A0A076KRX0|A0A076KRX0_PIG Glyceraldehyde-3-phosphate dehydrogenase OS=Sus scrofa GN=GAPDH PE=2 SV=1;>tr	631562500	3954650000	6.26169	0.002132	Raw
>sp|P00377|DYR_PIG Dihydrofolate reductase OS=Sus scrofa GN=DHFR PE=1 SV=1;>tr|F1RF10|F1RF10_PIG Dihydrofolate reductase OS=Sus scrofa GN=DHFR PE=1 SV=1	0	66325	ONH 0	0.355918	LFQ
>sp|P00377|DYR_PIG Dihydrofolate reductase OS=Sus scrofa GN=DHFR PE=1 SV=1;>tr|F1RF10|F1RF10_PIG Dihydrofolate reductase OS=Sus scrofa GN=DHFR PE=1 SV=1	0	1136645	ONH 0	0.180062	Raw
>sp|P00503|AATC_PIG Aspartate aminotransferase, cytoplasmic OS=Sus scrofa GN=GOT1 PE=1 SV=3	9603875	41780750	4.35041	0.000455	LFQ
>sp|P00503|AATC_PIG Aspartate aminotransferase, cytoplasmic OS=Sus scrofa GN=GOT1 PE=1 SV=3	39888330	378625000	9.49212	2.1e-05	Raw
>sp|P00506|AATM_PIG Aspartate aminotransferase, mitochondrial OS=Sus scrofa GN=GOT2 PE=1 SV=2;>tr|F1RFU5|F1RFU5_PIG Aspartate aminotransferase (Fragment) OS=Sus scrofa GN=GOT2 PE=1 SV=2	1253043	216385000	172.688	0.00035	LFQ
>sp|P00506|AATM_PIG Aspartate aminotransferase, mitochondrial OS=Sus scrofa GN=GOT2 PE=1 SV=2;>tr|F1RFU5|F1RFU5_PIG Aspartate aminotransferase (Fragment) OS=Sus scrofa GN=GOT2 PE=1 SV=2	10021050	1851550000	184.766	5.4e-05	Raw
>sp|P00571|KAD1_PIG Adenylate kinase isoenzyme 1 OS=Sus scrofa GN=AK1 PE=1 SV=1	8866825	9733850	1.09778	0.347641	LFQ
>sp|P00571|KAD1_PIG Adenylate kinase isoenzyme 1 OS=Sus scrofa GN=AK1 PE=1 SV=1	7898750	21360250	2.70426	0.082353	Raw
>sp|P00761|TRYP_PIG Trypsin OS=Sus scrofa PE=1 SV=1;>P00761 SWISS-PROT:P00761|TRYP_PIG Trypsin - Sus scrofa (Pig).;>tr|F1SRS2|F1SRS2_PIG Uncharacterized protein OS=Sus scrofa GN=LOC100302368 PE=3 SV=1	4863075000	3435700000	0.706487	0.222935	LFQ
>sp|P00761|TRYP_PIG Trypsin OS=Sus scrofa PE=1 SV=1;>P00761 SWISS-PROT:P00761|TRYP_PIG Trypsin - Sus scrofa (Pig).;>tr|F1SRS2|F1SRS2_PIG Uncharacterized protein OS=Sus scrofa GN=LOC100302368 PE=3 SV=1	4765425000	5060875000	1.062	0.642326	Raw
>sp|P00795|CATD_PIG Cathepsin D OS=Sus scrofa GN=CTSD PE=1 SV=2	788650	4245350	5.38306	0.007178	LFQ
>sp|P00795|CATD_PIG Cathepsin D OS=Sus scrofa GN=CTSD PE=1 SV=2	883118	3890375	4.40527	0.005678	Raw
>sp|P00819|ACYP2_PIG Acylphosphatase-2 OS=Sus scrofa GN=ACYP2 PE=1 SV=2;>tr|I3LGV7|I3LGV7_PIG Acylphosphatase OS=Sus scrofa PE=3 SV=1;>tr|I3LC10|I3LC10_PIG Acylphosphatase OS=Sus scrofa PE=3 SV=1	0	259875	ONH 0	0.355918	LFQ
>sp|P00819|ACYP2_PIG Acylphosphatase-2 OS=Sus scrofa GN=ACYP2 PE=1 SV=2;>tr|I3LGV7|I3LGV7_PIG Acylphosphatase OS=Sus scrofa PE=3 SV=1;>tr|I3LC10|I3LC10_PIG Acylphosphatase OS=Sus scrofa PE=3 SV=1	244535	348600	1.42556	0.765867	Raw
>sp|P00889|CISY_PIG Citrate synthase, mitochondrial OS=Sus scrofa GN=CS PE=1 SV=2;>tr|A0A0B8S099|A0A0B8S099_PIG Citrate synthase OS=Sus scrofa domesticus GN=CS PE=3 SV=1;>tr|F1SLZ4|F1SLZ4_PIG Citrate	2373725	11814730	4.9773	0.001285	LFQ
>sp|P00889|CISY_PIG Citrate synthase, mitochondrial OS=Sus scrofa GN=CS PE=1 SV=2;>tr|A0A0B8S099|A0A0B8S099_PIG Citrate synthase OS=Sus scrofa domesticus GN=CS PE=3 SV=1;>tr|F1SLZ4|F1SLZ4_PIG Citrate	7279675	127833300	17.5603	0.007321	Raw
>sp|P01025|CO3_PIG Complement C3 OS=Sus scrofa GN=C3 PE=1 SV=2	842105	0	RET 0	0.036206	LFQ
>sp|P01025|CO3_PIG Complement C3 OS=Sus scrofa GN=C3 PE=1 SV=2	2161868	0	RET 0	0.095013	Raw
>sp|P01846|LAC_PIG Ig lambda chain C region OS=Sus scrofa PE=1 SV=1;>tr|A0A0A0MY58|A0A0A0MY58_PIG Uncharacterized protein (Fragment) OS=Sus scrofa GN=LOC102161607 PE=4 SV=1	47717750	13192880	0.276477	0.000489	LFQ
>sp|P01846|LAC_PIG Ig lambda chain C region OS=Sus scrofa PE=1 SV=1;>tr|A0A0A0MY58|A0A0A0MY58_PIG Uncharacterized protein (Fragment) OS=Sus scrofa GN=LOC102161607 PE=4 SV=1	58798250	16089500	0.273639	0.05197	Raw
>sp|P01965|HBA_PIG Hemoglobin subunit alpha OS=Sus scrofa GN=HBA PE=1 SV=1;>tr|F1RGX4|F1RGX4_PIG Uncharacterized protein OS=Sus scrofa GN=LOC100737768 PE=1 SV=1;>tr|K7GLP2|K7GLP2_PIG Uncharacterized p	753090000	1271975000	1.68901	0.00035	LFQ
>sp|P01965|HBA_PIG Hemoglobin subunit alpha OS=Sus scrofa GN=HBA PE=1 SV=1;>tr|F1RGX4|F1RGX4_PIG Uncharacterized protein OS=Sus scrofa GN=LOC100737768 PE=1 SV=1;>tr|K7GLP2|K7GLP2_PIG Uncharacterized p	650840000	1956790000	3.00656	0.047226	Raw
>sp|P02189|MYG_PIG Myoglobin OS=Sus scrofa GN=MB PE=1 SV=2	513400	0	RET 0	0.355918	LFQ
>sp|P02189|MYG_PIG Myoglobin OS=Sus scrofa GN=MB PE=1 SV=2	575985	237712	0.412706	0.319552	Raw
>sp|P02475|CRYAA_PIG Alpha-crystallin A chain OS=Sus scrofa GN=CRYAA PE=1 SV=1	130774000	204910000	1.5669	0.141039	LFQ
>sp|P02475|CRYAA_PIG Alpha-crystallin A chain OS=Sus scrofa GN=CRYAA PE=1 SV=1	160807100	263672500	1.63968	0.331535	Raw
>sp|P02543|VIME_PIG Vimentin OS=Sus scrofa GN=VIM PE=1 SV=2;>tr|A0A0B8RVD8|A0A0B8RVD8_PIG Vimentin OS=Sus scrofa domesticus GN=VIM PE=3 SV=1;>tr|Q3HWE5|Q3HWE5_PIG Vimentin (Fragment) OS=Sus scrofa dom	850705000	281107500	0.330441	0.000763	LFQ
>sp|P02543|VIME_PIG Vimentin OS=Sus scrofa GN=VIM PE=1 SV=2;>tr|A0A0B8RVD8|A0A0B8RVD8_PIG Vimentin OS=Sus scrofa domesticus GN=VIM PE=3 SV=1;>tr|Q3HWE5|Q3HWE5_PIG Vimentin (Fragment) OS=Sus scrofa dom	4403425000	1686075000	0.382901	0.018737	Raw
>sp|P02554|TBB_PIG Tubulin beta chain OS=Sus scrofa PE=1 SV=1	49238250	39065750	0.793402	0.039231	LFQ
>sp|P02554|TBB_PIG Tubulin beta chain OS=Sus scrofa PE=1 SV=1	231592500	412080000	1.77933	0.05209	Raw
>sp|P04574|CPNS1_PIG Calpain small subunit 1 OS=Sus scrofa GN=CAPNS1 PE=1 SV=1	803300	0	RET 0	9.2e-05	LFQ
>sp|P04574|CPNS1_PIG Calpain small subunit 1 OS=Sus scrofa GN=CAPNS1 PE=1 SV=1	1365105	37073	0.0271576	0.201516	Raw
>sp|P05027|AT1B1_PIG Sodium/potassium-transporting ATPase subunit beta-1 OS=Sus scrofa GN=ATP1B1 PE=1 SV=2;>tr|J9JIL3|J9JIL3_PIG Sodium/potassium-transporting ATPase subunit beta-1 (Fragment) OS=Sus s	6761275	960250	0.142022	0.003506	LFQ
>sp|P05027|AT1B1_PIG Sodium/potassium-transporting ATPase subunit beta-1 OS=Sus scrofa GN=ATP1B1 PE=1 SV=2;>tr|J9JIL3|J9JIL3_PIG Sodium/potassium-transporting ATPase subunit beta-1 (Fragment) OS=Sus s	41007000	7101625	0.173181	0.071455	Raw
>sp|P05383|KAPCB_PIG cAMP-dependent protein kinase catalytic subunit beta OS=Sus scrofa GN=PRKACB PE=1 SV=3;>tr|A0A0B8S027|A0A0B8S027_PIG Protein kinase, cAMP-dependent, catalytic, beta OS=Sus scrofa	0	95540	ONH 0	0.355918	LFQ
>sp|P05383|KAPCB_PIG cAMP-dependent protein kinase catalytic subunit beta OS=Sus scrofa GN=PRKACB PE=1 SV=3;>tr|A0A0B8S027|A0A0B8S027_PIG Protein kinase, cAMP-dependent, catalytic, beta OS=Sus scrofa	548725	2068750	3.7701	0.114937	Raw
>sp|P07802|KAP0_PIG cAMP-dependent protein kinase type I-alpha regulatory subunit OS=Sus scrofa GN=PRKAR1A PE=1 SV=2;>tr|F1RV23|F1RV23_PIG cAMP-dependent protein kinase type I-alpha regulatory subunit	422100	0	RET 0	0.355918	LFQ
>sp|P07802|KAP0_PIG cAMP-dependent protein kinase type I-alpha regulatory subunit OS=Sus scrofa GN=PRKAR1A PE=1 SV=2;>tr|F1RV23|F1RV23_PIG cAMP-dependent protein kinase type I-alpha regulatory subunit	2350595	169102	0.0719403	0.119046	Raw
>sp|P08059|G6PI_PIG Glucose-6-phosphate isomerase OS=Sus scrofa GN=GPI PE=1 SV=3;>tr|F1RNU9|F1RNU9_PIG Glucose-6-phosphate isomerase OS=Sus scrofa GN=GPI PE=1 SV=2;>Q3ZBD7 SWISS-PROT:Q3ZBD7 (Bos tauru	59991000	87415000	1.45714	0.003536	LFQ
>sp|P08059|G6PI_PIG Glucose-6-phosphate isomerase OS=Sus scrofa GN=GPI PE=1 SV=3;>tr|F1RNU9|F1RNU9_PIG Glucose-6-phosphate isomerase OS=Sus scrofa GN=GPI PE=1 SV=2;>Q3ZBD7 SWISS-PROT:Q3ZBD7 (Bos tauru	251587500	1114088000	4.42823	0.026788	Raw
>sp|P08132|ANXA4_PIG Annexin A4 OS=Sus scrofa GN=ANXA4 PE=1 SV=2;>tr|F1SLC4|F1SLC4_PIG Annexin OS=Sus scrofa GN=ANXA4 PE=1 SV=1;>tr|D0G0C5|D0G0C5_PIG Annexin OS=Sus scrofa GN=ANXA4 PE=2 SV=1	4910875	0	RET 0	0.000225	LFQ
>sp|P08132|ANXA4_PIG Annexin A4 OS=Sus scrofa GN=ANXA4 PE=1 SV=2;>tr|F1SLC4|F1SLC4_PIG Annexin OS=Sus scrofa GN=ANXA4 PE=1 SV=1;>tr|D0G0C5|D0G0C5_PIG Annexin OS=Sus scrofa GN=ANXA4 PE=2 SV=1	5320225	0	RET 0	0.00029	Raw
>sp|P09571|TRFE_PIG Serotransferrin OS=Sus scrofa GN=TF PE=1 SV=2;>tr|B3CL06|B3CL06_PIG Serotransferrin OS=Sus scrofa GN=TF PE=1 SV=1	69172500	13953000	0.201713	4.4e-05	LFQ
>sp|P09571|TRFE_PIG Serotransferrin OS=Sus scrofa GN=TF PE=1 SV=2;>tr|B3CL06|B3CL06_PIG Serotransferrin OS=Sus scrofa GN=TF PE=1 SV=1	260500000	68937750	0.264636	0.012695	Raw
>sp|P09623|DLDH_PIG Dihydrolipoyl dehydrogenase, mitochondrial OS=Sus scrofa GN=DLD PE=1 SV=1;>tr|F1SAF0|F1SAF0_PIG Dihydrolipoyl dehydrogenase OS=Sus scrofa GN=DLD PE=1 SV=1	249665	1160150	4.64683	0.098411	LFQ
>sp|P09623|DLDH_PIG Dihydrolipoyl dehydrogenase, mitochondrial OS=Sus scrofa GN=DLD PE=1 SV=1;>tr|F1SAF0|F1SAF0_PIG Dihydrolipoyl dehydrogenase OS=Sus scrofa GN=DLD PE=1 SV=1	2453050	13826150	5.63631	0.000182	Raw
>sp|P0CAL8|VF93L_ASFP4 Uncharacterized membrane protein KP93L OS=African swine fever virus (isolate Tick/South Africa/Pretoriuskop Pr4/1996) GN=Pret-001 PE=3 SV=1	0	131585	ONH 0	0.355918	LFQ
>sp|P0CAL8|VF93L_ASFP4 Uncharacterized membrane protein KP93L OS=African swine fever virus (isolate Tick/South Africa/Pretoriuskop Pr4/1996) GN=Pret-001 PE=3 SV=1	0	502025	ONH 0	0.355918	Raw
>sp|P10173|FUMH_PIG Fumarate hydratase, mitochondrial OS=Sus scrofa GN=FH PE=1 SV=1	0	223992	ONH 0	0.355918	LFQ
>sp|P10173|FUMH_PIG Fumarate hydratase, mitochondrial OS=Sus scrofa GN=FH PE=1 SV=1	869475	3457725	3.9768	0.360371	Raw
>sp|P10668|COF1_PIG Cofilin-1 OS=Sus scrofa GN=CFL1 PE=1 SV=3;>tr|K7GQY9|K7GQY9_PIG Cofilin-1 (Fragment) OS=Sus scrofa GN=CFL1 PE=1 SV=1	87962280	83537500	0.949697	0.894963	LFQ
>sp|P10668|COF1_PIG Cofilin-1 OS=Sus scrofa GN=CFL1 PE=1 SV=3;>tr|K7GQY9|K7GQY9_PIG Cofilin-1 (Fragment) OS=Sus scrofa GN=CFL1 PE=1 SV=1	114477700	96075250	0.839249	0.737884	Raw
>sp|P10775|RINI_PIG Ribonuclease inhibitor OS=Sus scrofa GN=RNH1 PE=1 SV=1	0	108635	ONH 0	0.355918	LFQ
>sp|P10775|RINI_PIG Ribonuclease inhibitor OS=Sus scrofa GN=RNH1 PE=1 SV=1	2595875	3424898	1.31936	0.462293	Raw
>sp|P11607-2|AT2A2_PIG Isoform 2 of Sarcoplasmic/endoplasmic reticulum calcium ATPase 2 OS=Sus scrofa GN=ATP2A2;>sp|P11607|AT2A2_PIG Sarcoplasmic/endoplasmic reticulum calcium ATPase 2 OS=Sus scrofa G	0	356650	ONH 0	0.024508	LFQ
>sp|P11607-2|AT2A2_PIG Isoform 2 of Sarcoplasmic/endoplasmic reticulum calcium ATPase 2 OS=Sus scrofa GN=ATP2A2;>sp|P11607|AT2A2_PIG Sarcoplasmic/endoplasmic reticulum calcium ATPase 2 OS=Sus scrofa G	0	2828350	ONH 0	0.040555	Raw
>sp|P11708|MDHC_PIG Malate dehydrogenase, cytoplasmic OS=Sus scrofa GN=MDH1 PE=1 SV=4;>tr|I3LBY9|I3LBY9_PIG Malate dehydrogenase OS=Sus scrofa GN=MDH1 PE=1 SV=1	116176500	130700000	1.12501	0.365687	LFQ
>sp|P11708|MDHC_PIG Malate dehydrogenase, cytoplasmic OS=Sus scrofa GN=MDH1 PE=1 SV=4;>tr|I3LBY9|I3LBY9_PIG Malate dehydrogenase OS=Sus scrofa GN=MDH1 PE=1 SV=1	148633800	645400000	4.34222	0.003261	Raw
>sp|P11870|DNBI_SUHVF Major DNA-binding protein OS=Suid herpesvirus 1 (strain Indiana-Funkhauser / Becker) GN=DBP PE=3 SV=2	804900	0	RET 0	0.355918	LFQ
>sp|P11870|DNBI_SUHVF Major DNA-binding protein OS=Suid herpesvirus 1 (strain Indiana-Funkhauser / Becker) GN=DBP PE=3 SV=2	1622375	0	RET 0	0.138391	Raw
>sp|P12026|ACBP_PIG Acyl-CoA-binding protein OS=Sus scrofa GN=DBI PE=1 SV=2;>tr|Q9GJX2|Q9GJX2_PIG Diazepam binding inhibitor (Fragment) OS=Sus scrofa GN=DBI PE=2 SV=1	161297100	124117000	0.769493	0.537961	LFQ
>sp|P12026|ACBP_PIG Acyl-CoA-binding protein OS=Sus scrofa GN=DBI PE=1 SV=2;>tr|Q9GJX2|Q9GJX2_PIG Diazepam binding inhibitor (Fragment) OS=Sus scrofa GN=DBI PE=2 SV=1	180952700	168320500	0.930191	0.89574	Raw
>sp|P12662|RET3_PIG Retinol-binding protein 3 (Fragment) OS=Sus scrofa GN=RBP3 PE=1 SV=1	0	2797750	ONH 0	0.00027	LFQ
>sp|P12662|RET3_PIG Retinol-binding protein 3 (Fragment) OS=Sus scrofa GN=RBP3 PE=1 SV=1	0	10131400	ONH 0	3.1e-05	Raw
>sp|P13618|ATP5J_PIG ATP synthase-coupling factor 6, mitochondrial OS=Sus scrofa GN=ATP5J PE=1 SV=1;>tr|I3L6G6|I3L6G6_PIG ATP synthase-coupling factor 6, mitochondrial OS=Sus scrofa GN=LOC100622245 PE	0	154802	ONH 0	0.355918	LFQ
>sp|P13618|ATP5J_PIG ATP synthase-coupling factor 6, mitochondrial OS=Sus scrofa GN=ATP5J PE=1 SV=1;>tr|I3L6G6|I3L6G6_PIG ATP synthase-coupling factor 6, mitochondrial OS=Sus scrofa GN=LOC100622245 PE	0	361268	ONH 0	0.152914	Raw
>sp|P15175|ICTL_PIG Cathelin OS=Sus scrofa PE=1 SV=2;>sp|P32195|PG2_PIG Protegrin-2 OS=Sus scrofa GN=NPG2 PE=1 SV=2;>sp|P49934|PG5_PIG Protegrin-5 OS=Sus scrofa GN=NPG5 PE=3 SV=1;>sp|P49933|PG4_PIG Pr	0	64510	ONH 0	0.355918	LFQ
>sp|P15175|ICTL_PIG Cathelin OS=Sus scrofa PE=1 SV=2;>sp|P32195|PG2_PIG Protegrin-2 OS=Sus scrofa GN=NPG2 PE=1 SV=2;>sp|P49934|PG5_PIG Protegrin-5 OS=Sus scrofa GN=NPG5 PE=3 SV=1;>sp|P49933|PG4_PIG Pr	101638	60857.5	0.59877	0.742411	Raw
>sp|P15468|RNAS4_PIG Ribonuclease 4 OS=Sus scrofa GN=RNASE4 PE=1 SV=3;>tr|I3LDZ2|I3LDZ2_PIG Ribonuclease 4 OS=Sus scrofa GN=RNASE4 PE=1 SV=1	154002	0	RET 0	0.355918	LFQ
>sp|P15468|RNAS4_PIG Ribonuclease 4 OS=Sus scrofa GN=RNASE4 PE=1 SV=3;>tr|I3LDZ2|I3LDZ2_PIG Ribonuclease 4 OS=Sus scrofa GN=RNASE4 PE=1 SV=1	328105	0	RET 0	0.037908	Raw
>sp|P18650|APOE_PIG Apolipoprotein E OS=Sus scrofa GN=APOE PE=1 SV=2;>tr|F1RM45|F1RM45_PIG Apolipoprotein E OS=Sus scrofa GN=APOE PE=1 SV=1	69800	0	RET 0	0.355918	LFQ
>sp|P18650|APOE_PIG Apolipoprotein E OS=Sus scrofa GN=APOE PE=1 SV=2;>tr|F1RM45|F1RM45_PIG Apolipoprotein E OS=Sus scrofa GN=APOE PE=1 SV=1	191470	0	RET 0	0.135701	Raw
>sp|P19205|ACPH_PIG Acylamino-acid-releasing enzyme OS=Sus scrofa GN=APEH PE=1 SV=2;>tr|F1SPS7|F1SPS7_PIG Acylamino-acid-releasing enzyme OS=Sus scrofa GN=APEH PE=1 SV=2;>tr|Q7M326|Q7M326_PIG Acylamin	0	103920	ONH 0	0.355918	LFQ
>sp|P19205|ACPH_PIG Acylamino-acid-releasing enzyme OS=Sus scrofa GN=APEH PE=1 SV=2;>tr|F1SPS7|F1SPS7_PIG Acylamino-acid-releasing enzyme OS=Sus scrofa GN=APEH PE=1 SV=2;>tr|Q7M326|Q7M326_PIG Acylamin	255995	1060925	4.14432	0.29897	Raw
>sp|P19619|ANXA1_PIG Annexin A1 OS=Sus scrofa GN=ANXA1 PE=1 SV=3	75012.5	0	RET 0	0.355918	LFQ
>sp|P19619|ANXA1_PIG Annexin A1 OS=Sus scrofa GN=ANXA1 PE=1 SV=3	196730	0	RET 0	0.134214	Raw
>sp|P19620|ANXA2_PIG Annexin A2 OS=Sus scrofa GN=ANXA2 PE=1 SV=4;>tr|F1S073|F1S073_PIG Annexin OS=Sus scrofa GN=ANXA2 PE=1 SV=2	208710500	1469083	0.00703886	0.007168	LFQ
>sp|P19620|ANXA2_PIG Annexin A2 OS=Sus scrofa GN=ANXA2 PE=1 SV=4;>tr|F1S073|F1S073_PIG Annexin OS=Sus scrofa GN=ANXA2 PE=1 SV=2	329705000	1744665	0.00529159	3e-06	Raw
>sp|P20303|GTR1_PIG Solute carrier family 2, facilitated glucose transporter member 1 OS=Sus scrofa GN=SLC2A1 PE=2 SV=2;>tr|I3L5Z2|I3L5Z2_PIG Uncharacterized protein OS=Sus scrofa GN=LOC100738195 PE=3	0	525715	ONH 0	0.148849	LFQ
>sp|P20303|GTR1_PIG Solute carrier family 2, facilitated glucose transporter member 1 OS=Sus scrofa GN=SLC2A1 PE=2 SV=2;>tr|I3L5Z2|I3L5Z2_PIG Uncharacterized protein OS=Sus scrofa GN=LOC100738195 PE=3	1355125	5549675	4.09532	0.041119	Raw
>sp|P20305-2|GELS_PIG Isoform 2 of Gelsolin OS=Sus scrofa GN=GSN;>sp|P20305|GELS_PIG Gelsolin (Fragment) OS=Sus scrofa GN=GSN PE=1 SV=1	107517500	5048050	0.046951	2e-05	LFQ
>sp|P20305-2|GELS_PIG Isoform 2 of Gelsolin OS=Sus scrofa GN=GSN;>sp|P20305|GELS_PIG Gelsolin (Fragment) OS=Sus scrofa GN=GSN PE=1 SV=1	373942500	29124500	0.077885	0.001068	Raw
>sp|P23220|AT2B1_PIG Plasma membrane calcium-transporting ATPase 1 OS=Sus scrofa GN=ATP2B1 PE=2 SV=1;>tr|A0A0B8S0B7|A0A0B8S0B7_PIG Calcium-transporting ATPase OS=Sus scrofa domesticus GN=ATP2B1 PE=3 S	2364875	1913825	0.809271	0.183022	LFQ
>sp|P23220|AT2B1_PIG Plasma membrane calcium-transporting ATPase 1 OS=Sus scrofa GN=ATP2B1 PE=2 SV=1;>tr|A0A0B8S0B7|A0A0B8S0B7_PIG Calcium-transporting ATPase OS=Sus scrofa domesticus GN=ATP2B1 PE=3 S	4241150	8428675	1.98736	0.109689	Raw
>sp|P23687|PPCE_PIG Prolyl endopeptidase OS=Sus scrofa GN=PREP PE=1 SV=1;>tr|F1RYQ0|F1RYQ0_PIG Prolyl endopeptidase (Fragment) OS=Sus scrofa GN=PREP PE=1 SV=2	867725	4049550	4.66686	0.00248	LFQ
>sp|P23687|PPCE_PIG Prolyl endopeptidase OS=Sus scrofa GN=PREP PE=1 SV=1;>tr|F1RYQ0|F1RYQ0_PIG Prolyl endopeptidase (Fragment) OS=Sus scrofa GN=PREP PE=1 SV=2	2737325	24547000	8.96751	0.011707	Raw
>sp|P24540-2|ACYP1_PIG Isoform ACYA of Acylphosphatase-1 OS=Sus scrofa GN=ACYP1;>sp|P24540|ACYP1_PIG Acylphosphatase-1 OS=Sus scrofa GN=ACYP1 PE=1 SV=2;>tr|J9JIK5|J9JIK5_PIG Acylphosphatase OS=Sus scr	0	7998725	ONH 0	2.5e-05	LFQ
>sp|P24540-2|ACYP1_PIG Isoform ACYA of Acylphosphatase-1 OS=Sus scrofa GN=ACYP1;>sp|P24540|ACYP1_PIG Acylphosphatase-1 OS=Sus scrofa GN=ACYP1 PE=1 SV=2;>tr|J9JIK5|J9JIK5_PIG Acylphosphatase OS=Sus scr	451808	9878500	21.8644	0.001829	Raw
>sp|P26044|RADI_PIG Radixin OS=Sus scrofa GN=RDX PE=2 SV=1;>tr|F1SV14|F1SV14_PIG Radixin OS=Sus scrofa GN=RDX PE=1 SV=2	25390	0	RET 0	0.355918	LFQ
>sp|P26044|RADI_PIG Radixin OS=Sus scrofa GN=RDX PE=2 SV=1;>tr|F1SV14|F1SV14_PIG Radixin OS=Sus scrofa GN=RDX PE=1 SV=2	272725	151932	0.55709	0.534177	Raw
>sp|P26234-2|VINC_PIG Isoform 1 of Vinculin OS=Sus scrofa GN=VCL;>sp|P26234|VINC_PIG Vinculin OS=Sus scrofa GN=VCL PE=1 SV=4	67973750	1926288	0.0283387	6.1e-05	LFQ
>sp|P26234-2|VINC_PIG Isoform 1 of Vinculin OS=Sus scrofa GN=VCL;>sp|P26234|VINC_PIG Vinculin OS=Sus scrofa GN=VCL PE=1 SV=4	131422000	6614200	0.050328	0.006841	Raw
>sp|P28491|CALR_PIG Calreticulin OS=Sus scrofa GN=CALR PE=1 SV=3	4663075	6354750	1.36278	0.378501	LFQ
>sp|P28491|CALR_PIG Calreticulin OS=Sus scrofa GN=CALR PE=1 SV=3	21208530	65908750	3.10765	0.046083	Raw
>sp|P29700|FETUA_PIG Alpha-2-HS-glycoprotein (Fragment) OS=Sus scrofa GN=AHSG PE=1 SV=1;>tr|F1SFI7|F1SFI7_PIG Alpha-2-HS-glycoprotein (Fragment) OS=Sus scrofa GN=AHSG PE=1 SV=2	4147425	0	RET 0	6.6e-05	LFQ
>sp|P29700|FETUA_PIG Alpha-2-HS-glycoprotein (Fragment) OS=Sus scrofa GN=AHSG PE=1 SV=1;>tr|F1SFI7|F1SFI7_PIG Alpha-2-HS-glycoprotein (Fragment) OS=Sus scrofa GN=AHSG PE=1 SV=2	17486000	0	RET 0	4.2e-05	Raw
>sp|P35750|CAN1_PIG Calpain-1 catalytic subunit OS=Sus scrofa GN=CAPN1 PE=2 SV=3;>tr|Q9N0M7|Q9N0M7_PIG Micromolar calcium-activated neutral protease 1 isoform B OS=Sus scrofa PE=2 SV=1	1341250	0	RET 0	0.137607	LFQ
>sp|P35750|CAN1_PIG Calpain-1 catalytic subunit OS=Sus scrofa GN=CAPN1 PE=2 SV=3;>tr|Q9N0M7|Q9N0M7_PIG Micromolar calcium-activated neutral protease 1 isoform B OS=Sus scrofa PE=2 SV=1	6511648	0	RET 0	0.060828	Raw
>sp|P36887|KAPCA_PIG cAMP-dependent protein kinase catalytic subunit alpha OS=Sus scrofa GN=PRKACA PE=1 SV=4;>tr|F1SD45|F1SD45_PIG cAMP-dependent protein kinase catalytic subunit alpha OS=Sus scrofa G	0	1640950	ONH 0	0.024817	LFQ
>sp|P36887|KAPCA_PIG cAMP-dependent protein kinase catalytic subunit alpha OS=Sus scrofa GN=PRKACA PE=1 SV=4;>tr|F1SD45|F1SD45_PIG cAMP-dependent protein kinase catalytic subunit alpha OS=Sus scrofa G	1468625	13428750	9.14376	0.002686	Raw
>sp|P36968-2|GPX4_PIG Isoform Cytoplasmic of Phospholipid hydroperoxide glutathione peroxidase, mitochondrial OS=Sus scrofa GN=GPX4;>sp|P36968|GPX4_PIG Phospholipid hydroperoxide glutathione peroxidas	0	8085600	ONH 0	7.2e-05	LFQ
>sp|P36968-2|GPX4_PIG Isoform Cytoplasmic of Phospholipid hydroperoxide glutathione peroxidase, mitochondrial OS=Sus scrofa GN=GPX4;>sp|P36968|GPX4_PIG Phospholipid hydroperoxide glutathione peroxidas	0	9804025	ONH 0	3.2e-05	Raw
>sp|P37111|ACY1_PIG Aminoacylase-1 OS=Sus scrofa GN=ACY1 PE=1 SV=2	746630	0	RET 0	0.172059	LFQ
>sp|P37111|ACY1_PIG Aminoacylase-1 OS=Sus scrofa GN=ACY1 PE=1 SV=2	6663375	3008790	0.451541	0.222801	Raw
>sp|P42639|TPM1_PIG Tropomyosin alpha-1 chain OS=Sus scrofa GN=TPM1 PE=1 SV=2;>tr|F2Z5B6|F2Z5B6_PIG Tropomyosin alpha-3 chain OS=Sus scrofa GN=TPM3 PE=1 SV=1	1042500	0	RET 0	0.140985	LFQ
>sp|P42639|TPM1_PIG Tropomyosin alpha-1 chain OS=Sus scrofa GN=TPM1 PE=1 SV=2;>tr|F2Z5B6|F2Z5B6_PIG Tropomyosin alpha-3 chain OS=Sus scrofa GN=TPM3 PE=1 SV=1	2104148	0	RET 0	0.00314	Raw
>sp|P46405|RS12_PIG 40S ribosomal protein S12 OS=Sus scrofa GN=RPS12 PE=2 SV=2	1818925	3715475	2.04268	0.057904	LFQ
>sp|P46405|RS12_PIG 40S ribosomal protein S12 OS=Sus scrofa GN=RPS12 PE=2 SV=2	1420363	6432475	4.52875	0.0121	Raw
>sp|P46462|TERA_RAT Transitional endoplasmic reticulum ATPase OS=Rattus norvegicus GN=Vcp PE=1 SV=3;>sp|P03974|TERA_PIG Transitional endoplasmic reticulum ATPase OS=Sus scrofa GN=VCP PE=1 SV=5;>tr|F1S	17670250	18052750	1.02165	0.556051	LFQ
>sp|P46462|TERA_RAT Transitional endoplasmic reticulum ATPase OS=Rattus norvegicus GN=Vcp PE=1 SV=3;>sp|P03974|TERA_PIG Transitional endoplasmic reticulum ATPase OS=Sus scrofa GN=VCP PE=1 SV=5;>tr|F1S	55574000	123742000	2.22662	0.031737	Raw
>sp|P48319|DCE1_PIG Glutamate decarboxylase 1 OS=Sus scrofa GN=GAD1 PE=2 SV=1	0	9301.75	ONH 0	0.355918	LFQ
>sp|P48319|DCE1_PIG Glutamate decarboxylase 1 OS=Sus scrofa GN=GAD1 PE=2 SV=1	0	143852	ONH 0	0.355918	Raw
>sp|P50390|TTHY_PIG Transthyretin OS=Sus scrofa GN=TTR PE=1 SV=1	32939250	11507150	0.349345	0.001822	LFQ
>sp|P50390|TTHY_PIG Transthyretin OS=Sus scrofa GN=TTR PE=1 SV=1	26814600	12792530	0.477073	0.11991	Raw
>sp|P50447|A1AT_PIG Alpha-1-antitrypsin OS=Sus scrofa GN=SERPINA1 PE=2 SV=1;>tr|F1SCF0|F1SCF0_PIG Alpha-1-antitrypsin OS=Sus scrofa GN=SERPINA1 PE=1 SV=1	116990	0	RET 0	0.355918	LFQ
>sp|P50447|A1AT_PIG Alpha-1-antitrypsin OS=Sus scrofa GN=SERPINA1 PE=2 SV=1;>tr|F1SCF0|F1SCF0_PIG Alpha-1-antitrypsin OS=Sus scrofa GN=SERPINA1 PE=1 SV=1	1051225	0	RET 0	0.133976	Raw
>sp|P50584|AP4A_PIG Bis(5-nucleosyl)-tetraphosphatase [asymmetrical] OS=Sus scrofa GN=NUDT2 PE=2 SV=3	1635725	2444625	1.49452	0.67504	LFQ
>sp|P50584|AP4A_PIG Bis(5-nucleosyl)-tetraphosphatase [asymmetrical] OS=Sus scrofa GN=NUDT2 PE=2 SV=3	1396525	4226800	3.02666	0.017296	Raw
>sp|P50667|COX2_PIG Cytochrome c oxidase subunit 2 OS=Sus scrofa GN=MT-CO2 PE=3 SV=1;>tr|V5KX18|V5KX18_PIG Cytochrome c oxidase subunit 2 OS=Sus scrofa scrofa GN=COX2 PE=3 SV=1;>tr|Q69GF7|Q69GF7_PIG C	4120250	5560375	1.34952	0.144811	LFQ
>sp|P50667|COX2_PIG Cytochrome c oxidase subunit 2 OS=Sus scrofa GN=MT-CO2 PE=3 SV=1;>tr|V5KX18|V5KX18_PIG Cytochrome c oxidase subunit 2 OS=Sus scrofa scrofa GN=COX2 PE=3 SV=1;>tr|Q69GF7|Q69GF7_PIG C	5241025	18602500	3.5494	0.026338	Raw
>sp|P50828|HEMO_PIG Hemopexin OS=Sus scrofa GN=HPX PE=1 SV=1;>tr|F1RMN7|F1RMN7_PIG Hemopexin OS=Sus scrofa GN=HPX PE=1 SV=2	988475	0	RET 0	0.355918	LFQ
>sp|P50828|HEMO_PIG Hemopexin OS=Sus scrofa GN=HPX PE=1 SV=1;>tr|F1RMN7|F1RMN7_PIG Hemopexin OS=Sus scrofa GN=HPX PE=1 SV=2	3849400	0	RET 0	0.266504	Raw
>sp|P53027|RL10A_PIG 60S ribosomal protein L10a (Fragment) OS=Sus scrofa GN=RPL10A PE=2 SV=3	0	109205	ONH 0	0.355918	LFQ
>sp|P53027|RL10A_PIG 60S ribosomal protein L10a (Fragment) OS=Sus scrofa GN=RPL10A PE=2 SV=3	0	1328465	ONH 0	0.076434	Raw
>sp|P54612|2AAA_PIG Serine/threonine-protein phosphatase 2A 65 kDa regulatory subunit A alpha isoform OS=Sus scrofa GN=PPP2R1A PE=2 SV=2	5791550	3724825	0.643148	0.001103	LFQ
>sp|P54612|2AAA_PIG Serine/threonine-protein phosphatase 2A 65 kDa regulatory subunit A alpha isoform OS=Sus scrofa GN=PPP2R1A PE=2 SV=2	25516500	38324430	1.50195	0.414126	Raw
>sp|P60662-2|MYL6_PIG Isoform Smooth muscle of Myosin light polypeptide 6 OS=Sus scrofa GN=MYL6;>sp|P60662|MYL6_PIG Myosin light polypeptide 6 OS=Sus scrofa GN=MYL6 PE=1 SV=2	23966750	12945500	0.540144	0.000558	LFQ
>sp|P60662-2|MYL6_PIG Isoform Smooth muscle of Myosin light polypeptide 6 OS=Sus scrofa GN=MYL6;>sp|P60662|MYL6_PIG Myosin light polypeptide 6 OS=Sus scrofa GN=MYL6 PE=1 SV=2	18334650	20217700	1.1027	0.768862	Raw
>sp|P61288|TCTP_PIG Translationally-controlled tumor protein OS=Sus scrofa GN=TPT1 PE=2 SV=1	2158150	0	RET 0	0.036277	LFQ
>sp|P61288|TCTP_PIG Translationally-controlled tumor protein OS=Sus scrofa GN=TPT1 PE=2 SV=1	3415925	1257025	0.36799	0.053951	Raw
>sp|P61958|SUMO2_PIG Small ubiquitin-related modifier 2 OS=Sus scrofa GN=SUMO2 PE=3 SV=1;>tr|C7S2Z6|C7S2Z6_PIG Small ubiquitin-related modifier OS=Sus scrofa PE=2 SV=1;>tr|C7S2Z7|C7S2Z7_PIG Small ubiq	1284400	8322675	6.47982	0.016985	LFQ
>sp|P61958|SUMO2_PIG Small ubiquitin-related modifier 2 OS=Sus scrofa GN=SUMO2 PE=3 SV=1;>tr|C7S2Z6|C7S2Z6_PIG Small ubiquitin-related modifier OS=Sus scrofa PE=2 SV=1;>tr|C7S2Z7|C7S2Z7_PIG Small ubiq	3000425	12737000	4.24507	0.002196	Raw
>sp|P62272|RS18_PIG 40S ribosomal protein S18 OS=Sus scrofa GN=RPS18 PE=1 SV=3	3594600	6000325	1.66926	0.124843	LFQ
>sp|P62272|RS18_PIG 40S ribosomal protein S18 OS=Sus scrofa GN=RPS18 PE=1 SV=3	1336643	9392025	7.02658	0.00237	Raw
>sp|P62802|H4_PIG Histone H4 OS=Sus scrofa PE=1 SV=2	47199500	23137750	0.490212	0.001462	LFQ
>sp|P62802|H4_PIG Histone H4 OS=Sus scrofa PE=1 SV=2	38011500	23138250	0.608717	0.237542	Raw
>sp|P62831|RL23_PIG 60S ribosomal protein L23 OS=Sus scrofa GN=RPL23 PE=1 SV=1	0	331125	ONH 0	0.355918	LFQ
>sp|P62831|RL23_PIG 60S ribosomal protein L23 OS=Sus scrofa GN=RPL23 PE=1 SV=1	94030	1870295	19.8904	0.013974	Raw
>sp|P62844|RS15_PIG 40S ribosomal protein S15 OS=Sus scrofa GN=RPS15 PE=1 SV=2	0	278375	ONH 0	0.355918	LFQ
>sp|P62844|RS15_PIG 40S ribosomal protein S15 OS=Sus scrofa GN=RPS15 PE=1 SV=2	0	574282	ONH 0	0.215807	Raw
>sp|P62863|RS30_PIG 40S ribosomal protein S30 OS=Sus scrofa GN=FAU PE=3 SV=1;>tr|W5RWF1|W5RWF1_PIG Monoclonal non-specific suppressor factor beta OS=Sus scrofa GN=MNSFbeta PE=2 SV=1;>tr|F1RQU9|F1RQU9_	0	92525	ONH 0	0.355918	LFQ
>sp|P62863|RS30_PIG 40S ribosomal protein S30 OS=Sus scrofa GN=FAU PE=3 SV=1;>tr|W5RWF1|W5RWF1_PIG Monoclonal non-specific suppressor factor beta OS=Sus scrofa GN=MNSFbeta PE=2 SV=1;>tr|F1RQU9|F1RQU9_	0	454990	ONH 0	0.000298	Raw
>sp|P62895|CYC_PIG Cytochrome c OS=Sus scrofa GN=CYCS PE=1 SV=2;>P62894 SWISS-PROT:P62894 Cytochrome c - Bos taurus (Bovine).;>tr|I3LVP1|I3LVP1_PIG Uncharacterized protein OS=Sus scrofa GN=LOC10062623	10093980	38546750	3.81879	1e-06	LFQ
>sp|P62895|CYC_PIG Cytochrome c OS=Sus scrofa GN=CYCS PE=1 SV=2;>P62894 SWISS-PROT:P62894 Cytochrome c - Bos taurus (Bovine).;>tr|I3LVP1|I3LVP1_PIG Uncharacterized protein OS=Sus scrofa GN=LOC10062623	5791825	40926000	7.06617	0.000717	Raw
>sp|P62901|RL31_PIG 60S ribosomal protein L31 OS=Sus scrofa GN=RPL31 PE=1 SV=1	0	663222	ONH 0	0.153722	LFQ
>sp|P62901|RL31_PIG 60S ribosomal protein L31 OS=Sus scrofa GN=RPL31 PE=1 SV=1	391210	1550043	3.96218	0.042982	Raw
>sp|P62936|PPIA_PIG Peptidyl-prolyl cis-trans isomerase A OS=Sus scrofa GN=PPIA PE=1 SV=2;>tr|F2Q9A3|F2Q9A3_PIG Peptidyl-prolyl cis-trans isomerase OS=Sus scrofa GN=ppia PE=2 SV=1;>tr|I3LE53|I3LE53_PI	277337500	248875000	0.897372	0.402766	LFQ
>sp|P62936|PPIA_PIG Peptidyl-prolyl cis-trans isomerase A OS=Sus scrofa GN=PPIA PE=1 SV=2;>tr|F2Q9A3|F2Q9A3_PIG Peptidyl-prolyl cis-trans isomerase OS=Sus scrofa GN=ppia PE=2 SV=1;>tr|I3LE53|I3LE53_PI	143358500	361122500	2.51902	0.005999	Raw
>sp|P63053|RL40_PIG Ubiquitin-60S ribosomal protein L40 OS=Sus scrofa GN=UBA52 PE=1 SV=2;>tr|F2Z5U0|F2Z5U0_PIG Uncharacterized protein OS=Sus scrofa GN=RPS27A PE=1 SV=1;>tr|A4US66|A4US66_PIG Ubiquitin	98055000	279057500	2.84593	0.006006	LFQ
>sp|P63053|RL40_PIG Ubiquitin-60S ribosomal protein L40 OS=Sus scrofa GN=UBA52 PE=1 SV=2;>tr|F2Z5U0|F2Z5U0_PIG Uncharacterized protein OS=Sus scrofa GN=RPS27A PE=1 SV=1;>tr|A4US66|A4US66_PIG Ubiquitin	75605450	303005000	4.00771	0.017711	Raw
>sp|P63221|RS21_PIG 40S ribosomal protein S21 OS=Sus scrofa GN=RPS21 PE=1 SV=1	0	1638158	ONH 0	0.001379	LFQ
>sp|P63221|RS21_PIG 40S ribosomal protein S21 OS=Sus scrofa GN=RPS21 PE=1 SV=1	0	2092440	ONH 0	0.018456	Raw
>sp|P63246|GBLP_PIG Guanine nucleotide-binding protein subunit beta-2-like 1 OS=Sus scrofa GN=GNB2L1 PE=1 SV=3;>tr|I3LI24|I3LI24_PIG Guanine nucleotide-binding protein subunit beta-2-like 1 OS=Sus scr	484375	985925	2.03546	0.664032	LFQ
>sp|P63246|GBLP_PIG Guanine nucleotide-binding protein subunit beta-2-like 1 OS=Sus scrofa GN=GNB2L1 PE=1 SV=3;>tr|I3LI24|I3LI24_PIG Guanine nucleotide-binding protein subunit beta-2-like 1 OS=Sus scr	1205900	8293000	6.87702	0.373924	Raw
>sp|P67872|CSK2B_PIG Casein kinase II subunit beta OS=Sus scrofa GN=CSNK2B PE=2 SV=1;>tr|B9TSQ8|B9TSQ8_PIG Casein kinase II subunit beta OS=Sus scrofa GN=CSNK2B PE=2 SV=1;>tr|K7GQK6|K7GQK6_PIG Casein	0	1493150	ONH 0	0.135604	LFQ
>sp|P67872|CSK2B_PIG Casein kinase II subunit beta OS=Sus scrofa GN=CSNK2B PE=2 SV=1;>tr|B9TSQ8|B9TSQ8_PIG Casein kinase II subunit beta OS=Sus scrofa GN=CSNK2B PE=2 SV=1;>tr|K7GQK6|K7GQK6_PIG Casein	0	2689298	ONH 0	0.048146	Raw
>sp|P67937|TPM4_PIG Tropomyosin alpha-4 chain OS=Sus scrofa GN=TPM4 PE=2 SV=3;>tr|D0G7F7|D0G7F7_PIG Tropomyosin 4 OS=Sus scrofa GN=TPM4 PE=2 SV=1	9484225	0	RET 0	3e-06	LFQ
>sp|P67937|TPM4_PIG Tropomyosin alpha-4 chain OS=Sus scrofa GN=TPM4 PE=2 SV=3;>tr|D0G7F7|D0G7F7_PIG Tropomyosin 4 OS=Sus scrofa GN=TPM4 PE=2 SV=1	11587580	231980	0.0200197	0.000391	Raw
>sp|P67985|RL22_PIG 60S ribosomal protein L22 OS=Sus scrofa GN=RPL22 PE=1 SV=2	783575	3463225	4.41977	0.107531	LFQ
>sp|P67985|RL22_PIG 60S ribosomal protein L22 OS=Sus scrofa GN=RPL22 PE=1 SV=2	790830	4983500	6.30161	0.011538	Raw
>sp|P79260|ARRS_PIG S-arrestin OS=Sus scrofa GN=SAG PE=2 SV=1;>tr|F1SM30|F1SM30_PIG S-arrestin OS=Sus scrofa GN=SAG PE=1 SV=2	17358250	547505000	31.5415	8e-06	LFQ
>sp|P79260|ARRS_PIG S-arrestin OS=Sus scrofa GN=SAG PE=2 SV=1;>tr|F1SM30|F1SM30_PIG S-arrestin OS=Sus scrofa GN=SAG PE=1 SV=2	69785000	5236050000	75.0312	0.000142	Raw
>sp|P79263|ITIH4_PIG Inter-alpha-trypsin inhibitor heavy chain H4 OS=Sus scrofa GN=ITIH4 PE=1 SV=1	133478	0	RET 0	0.355918	LFQ
>sp|P79263|ITIH4_PIG Inter-alpha-trypsin inhibitor heavy chain H4 OS=Sus scrofa GN=ITIH4 PE=1 SV=1	551692	0	RET 0	0.090123	Raw
>sp|P79274|ACADL_PIG Long-chain specific acyl-CoA dehydrogenase, mitochondrial OS=Sus scrofa GN=ACADL PE=2 SV=1	636675	0	RET 0	0.141717	LFQ
>sp|P79274|ACADL_PIG Long-chain specific acyl-CoA dehydrogenase, mitochondrial OS=Sus scrofa GN=ACADL PE=2 SV=1	4146350	0	RET 0	0.041294	Raw
>sp|P79381|HYEP_PIG Epoxide hydrolase 1 OS=Sus scrofa GN=EPHX1 PE=2 SV=1	456400	1605675	3.51813	0.049033	LFQ
>sp|P79381|HYEP_PIG Epoxide hydrolase 1 OS=Sus scrofa GN=EPHX1 PE=2 SV=1	4220300	14448880	3.42366	0.008122	Raw
>sp|P79382|MGST1_PIG Microsomal glutathione S-transferase 1 OS=Sus scrofa GN=MGST1 PE=2 SV=3	2918025	5139250	1.76121	0.266234	LFQ
>sp|P79382|MGST1_PIG Microsomal glutathione S-transferase 1 OS=Sus scrofa GN=MGST1 PE=2 SV=3	2438950	8662800	3.55186	0.00359	Raw
>sp|P79403|GANAB_PIG Neutral alpha-glucosidase AB OS=Sus scrofa GN=GANAB PE=1 SV=1;>tr|I3LNH3|I3LNH3_PIG Neutral alpha-glucosidase AB OS=Sus scrofa GN=GANAB PE=1 SV=1	812350	5609625	6.90543	0.000191	LFQ
>sp|P79403|GANAB_PIG Neutral alpha-glucosidase AB OS=Sus scrofa GN=GANAB PE=1 SV=1;>tr|I3LNH3|I3LNH3_PIG Neutral alpha-glucosidase AB OS=Sus scrofa GN=GANAB PE=1 SV=1	1463693	37657500	25.7277	0.007131	Raw
>sp|P80229|ILEU_PIG Leukocyte elastase inhibitor OS=Sus scrofa GN=SERPINB1 PE=1 SV=1;>tr|F2Z5B1|F2Z5B1_PIG Leukocyte elastase inhibitor OS=Sus scrofa GN=SERPINB1 PE=1 SV=1	2750625	0	RET 0	0.025831	LFQ
>sp|P80229|ILEU_PIG Leukocyte elastase inhibitor OS=Sus scrofa GN=SERPINB1 PE=1 SV=1;>tr|F2Z5B1|F2Z5B1_PIG Leukocyte elastase inhibitor OS=Sus scrofa GN=SERPINB1 PE=1 SV=1	14763250	1468425	0.0994649	0.05851	Raw
>sp|P80276|ALDR_PIG Aldose reductase OS=Sus scrofa GN=AKR1B1 PE=1 SV=2;>tr|A0A0B8S0C2|A0A0B8S0C2_PIG Aldo-keto reductase family 1, member B1 (Aldose reductase) OS=Sus scrofa domesticus GN=AKR1B1 PE=4	8135050	3338800	0.410422	0.187422	LFQ
>sp|P80276|ALDR_PIG Aldose reductase OS=Sus scrofa GN=AKR1B1 PE=1 SV=2;>tr|A0A0B8S0C2|A0A0B8S0C2_PIG Aldo-keto reductase family 1, member B1 (Aldose reductase) OS=Sus scrofa domesticus GN=AKR1B1 PE=4	10980180	16805130	1.5305	0.428099	Raw
>sp|P80895|PIMT_PIG Protein-L-isoaspartate(D-aspartate) O-methyltransferase OS=Sus scrofa GN=PCMT1 PE=1 SV=3;>tr|J9JIK8|J9JIK8_PIG Protein-L-isoaspartate O-methyltransferase (Fragment) OS=Sus scrofa G	8454175	5509875	0.651734	0.134634	LFQ
>sp|P80895|PIMT_PIG Protein-L-isoaspartate(D-aspartate) O-methyltransferase OS=Sus scrofa GN=PCMT1 PE=1 SV=3;>tr|J9JIK8|J9JIK8_PIG Protein-L-isoaspartate O-methyltransferase (Fragment) OS=Sus scrofa G	11092880	9767925	0.880558	0.810383	Raw
>sp|P80928|MIF_PIG Macrophage migration inhibitory factor OS=Sus scrofa GN=MIF PE=1 SV=3;>tr|D0G778|D0G778_PIG Macrophage migration inhibitory factor (Fragment) OS=Sus scrofa GN=MIF PE=2 SV=1	22888000	37019750	1.61743	0.075088	LFQ
>sp|P80928|MIF_PIG Macrophage migration inhibitory factor OS=Sus scrofa GN=MIF PE=1 SV=3;>tr|D0G778|D0G778_PIG Macrophage migration inhibitory factor (Fragment) OS=Sus scrofa GN=MIF PE=2 SV=1	24659450	76202250	3.09018	0.012995	Raw
>sp|P81045|COX17_PIG Cytochrome c oxidase copper chaperone OS=Sus scrofa GN=COX17 PE=1 SV=1;>tr|D2XUP7|D2XUP7_PIG Cytochrome c oxidase copper chaperone OS=Sus scrofa GN=COX17 PE=1 SV=1	0	299300	ONH 0	0.355918	LFQ
>sp|P81045|COX17_PIG Cytochrome c oxidase copper chaperone OS=Sus scrofa GN=COX17 PE=1 SV=1;>tr|D2XUP7|D2XUP7_PIG Cytochrome c oxidase copper chaperone OS=Sus scrofa GN=COX17 PE=1 SV=1	0	549875	ONH 0	0.355918	Raw
>sp|P81693|PPAC_PIG Low molecular weight phosphotyrosine protein phosphatase OS=Sus scrofa GN=ACP1 PE=1 SV=2	0	176365	ONH 0	0.355918	LFQ
>sp|P81693|PPAC_PIG Low molecular weight phosphotyrosine protein phosphatase OS=Sus scrofa GN=ACP1 PE=1 SV=2	0	461518	ONH 0	0.029882	Raw
>sp|P82460|THIO_PIG Thioredoxin OS=Sus scrofa GN=TXN PE=1 SV=3;>tr|H6TBN0|H6TBN0_PIG Thioredoxin OS=Sus scrofa GN=TRX1 PE=2 SV=1;>tr|A5J2A9|A5J2A9_PIG Thioredoxin (Fragment) OS=Sus scrofa GN=TRX PE=4	38899250	47506250	1.22126	0.059055	LFQ
>sp|P82460|THIO_PIG Thioredoxin OS=Sus scrofa GN=TXN PE=1 SV=3;>tr|H6TBN0|H6TBN0_PIG Thioredoxin OS=Sus scrofa GN=TRX1 PE=2 SV=1;>tr|A5J2A9|A5J2A9_PIG Thioredoxin (Fragment) OS=Sus scrofa GN=TRX PE=4	29882250	51739500	1.73145	0.124451	Raw
>sp|P83686|NB5R3_PIG NADH-cytochrome b5 reductase 3 (Fragment) OS=Sus scrofa GN=CYB5R3 PE=1 SV=1;>tr|F1SJQ5|F1SJQ5_PIG NADH-cytochrome b5 reductase 3 (Fragment) OS=Sus scrofa GN=CYB5R3 PE=1 SV=2	6236300	1728675	0.277196	0.009324	LFQ
>sp|P83686|NB5R3_PIG NADH-cytochrome b5 reductase 3 (Fragment) OS=Sus scrofa GN=CYB5R3 PE=1 SV=1;>tr|F1SJQ5|F1SJQ5_PIG NADH-cytochrome b5 reductase 3 (Fragment) OS=Sus scrofa GN=CYB5R3 PE=1 SV=2	9121650	7366225	0.807554	0.723619	Raw
>sp|Q007T0|SDHB_PIG Succinate dehydrogenase [ubiquinone] iron-sulfur subunit, mitochondrial OS=Sus scrofa GN=SDHB PE=1 SV=1;>tr|I3LDC1|I3LDC1_PIG Succinate dehydrogenase [ubiquinone] iron-sulfur subun	2945625	3005150	1.02021	0.9158	LFQ
>sp|Q007T0|SDHB_PIG Succinate dehydrogenase [ubiquinone] iron-sulfur subunit, mitochondrial OS=Sus scrofa GN=SDHB PE=1 SV=1;>tr|I3LDC1|I3LDC1_PIG Succinate dehydrogenase [ubiquinone] iron-sulfur subun	3920400	5139550	1.31098	0.509571	Raw
>sp|Q007T1|CRBB1_PIG Beta-crystallin B1 OS=Sus scrofa GN=CRYBB1 PE=2 SV=1	25814250	14884250	0.57659	0.022037	LFQ
>sp|Q007T1|CRBB1_PIG Beta-crystallin B1 OS=Sus scrofa GN=CRYBB1 PE=2 SV=1	39701250	29334750	0.738887	0.474076	Raw
>sp|Q007T2|CDC42_PIG Cell division control protein 42 homolog OS=Sus scrofa GN=CDC42 PE=2 SV=2	6711575	1530150	0.227987	0.002004	LFQ
>sp|Q007T2|CDC42_PIG Cell division control protein 42 homolog OS=Sus scrofa GN=CDC42 PE=2 SV=2	8459225	2811248	0.332329	0.199102	Raw
>sp|Q007T5|ARF6_PIG ADP-ribosylation factor 6 OS=Sus scrofa GN=ARF6 PE=2 SV=1;>tr|C4MQ03|C4MQ03_PIG ADP-ribosylation factor 6 OS=Sus scrofa GN=ARF6 PE=3 SV=1;>tr|B9V4F1|B9V4F1_PIG ADP-ribosylation fac	850600	0	RET 0	0.137509	LFQ
>sp|Q007T5|ARF6_PIG ADP-ribosylation factor 6 OS=Sus scrofa GN=ARF6 PE=2 SV=1;>tr|C4MQ03|C4MQ03_PIG ADP-ribosylation factor 6 OS=Sus scrofa GN=ARF6 PE=3 SV=1;>tr|B9V4F1|B9V4F1_PIG ADP-ribosylation fac	1379248	134782	0.0977217	0.252488	Raw
>sp|Q04967|HSP76_PIG Heat shock 70 kDa protein 6 OS=Sus scrofa GN=HSPA6 PE=2 SV=1;>tr|A0A0B8S070|A0A0B8S070_PIG Heat shock 70kDa protein 6 (HSP70B) OS=Sus scrofa domesticus GN=HSPA6 PE=3 SV=1	6293100	11695350	1.85844	0.001968	LFQ
>sp|Q04967|HSP76_PIG Heat shock 70 kDa protein 6 OS=Sus scrofa GN=HSPA6 PE=2 SV=1;>tr|A0A0B8S070|A0A0B8S070_PIG Heat shock 70kDa protein 6 (HSP70B) OS=Sus scrofa domesticus GN=HSPA6 PE=3 SV=1	21362500	53627500	2.51036	0.000508	Raw
>sp|Q06A97|SEGN_PIG Secretagogin OS=Sus scrofa GN=SCGN PE=2 SV=1	0	110182	ONH 0	0.355918	LFQ
>sp|Q06A97|SEGN_PIG Secretagogin OS=Sus scrofa GN=SCGN PE=2 SV=1	0	1073425	ONH 0	0.158039	Raw
>sp|Q06AA3|RGN_PIG Regucalcin OS=Sus scrofa GN=RGN PE=2 SV=1;>tr|F1RWY0|F1RWY0_PIG Uncharacterized protein OS=Sus scrofa GN=LOC100523295 PE=1 SV=1	9033975	0	RET 0	0	LFQ
>sp|Q06AA3|RGN_PIG Regucalcin OS=Sus scrofa GN=RGN PE=2 SV=1;>tr|F1RWY0|F1RWY0_PIG Uncharacterized protein OS=Sus scrofa GN=LOC100523295 PE=1 SV=1	11052130	0	RET 0	1.5e-05	Raw
>sp|Q06AB3|UCHL3_PIG Ubiquitin carboxyl-terminal hydrolase isozyme L3 OS=Sus scrofa GN=UCHL3 PE=2 SV=1;>tr|F1RHF0|F1RHF0_PIG Ubiquitin carboxyl-terminal hydrolase OS=Sus scrofa GN=UCHL3 PE=1 SV=2	1622000	963675	0.594128	0.289393	LFQ
>sp|Q06AB3|UCHL3_PIG Ubiquitin carboxyl-terminal hydrolase isozyme L3 OS=Sus scrofa GN=UCHL3 PE=2 SV=1;>tr|F1RHF0|F1RHF0_PIG Ubiquitin carboxyl-terminal hydrolase OS=Sus scrofa GN=UCHL3 PE=1 SV=2	1721185	2949878	1.71386	0.389606	Raw
>sp|Q06AT1|HPCA_PIG Neuron-specific calcium-binding protein hippocalcin OS=Sus scrofa GN=HPCA PE=2 SV=3;>sp|Q06AT0|HPCL1_PIG Hippocalcin-like protein 1 OS=Sus scrofa GN=HPCAL1 PE=2 SV=3	0	580438	ONH 0	0.142244	LFQ
>sp|Q06AT1|HPCA_PIG Neuron-specific calcium-binding protein hippocalcin OS=Sus scrofa GN=HPCA PE=2 SV=3;>sp|Q06AT0|HPCL1_PIG Hippocalcin-like protein 1 OS=Sus scrofa GN=HPCAL1 PE=2 SV=3	319500	1340095	4.19435	0.156342	Raw
>sp|Q06AU3|RAB3A_PIG Ras-related protein Rab-3A OS=Sus scrofa GN=RAB3A PE=2 SV=1	717325	13769100	19.1951	0.000972	LFQ
>sp|Q06AU3|RAB3A_PIG Ras-related protein Rab-3A OS=Sus scrofa GN=RAB3A PE=2 SV=1	758802	26210750	34.5423	0.011624	Raw
>sp|Q06AU6|RAB5A_PIG Ras-related protein Rab-5A OS=Sus scrofa GN=RAB5A PE=2 SV=1;>tr|I3LR74|I3LR74_PIG Ras-related protein Rab-5A OS=Sus scrofa GN=RAB5A PE=1 SV=1	2589200	2078700	0.802835	0.378194	LFQ
>sp|Q06AU6|RAB5A_PIG Ras-related protein Rab-5A OS=Sus scrofa GN=RAB5A PE=2 SV=1;>tr|I3LR74|I3LR74_PIG Ras-related protein Rab-5A OS=Sus scrofa GN=RAB5A PE=1 SV=1	4107925	3840375	0.93487	0.917733	Raw
>sp|Q06AU7|RAB1B_PIG Ras-related protein Rab-1B OS=Sus scrofa GN=RAB1B PE=2 SV=1	0	125178	ONH 0	0.355918	LFQ
>sp|Q06AU7|RAB1B_PIG Ras-related protein Rab-1B OS=Sus scrofa GN=RAB1B PE=2 SV=1	188298	261800	1.39035	0.805126	Raw
>sp|Q0MVN8|QOR_PIG Quinone oxidoreductase OS=Sus scrofa GN=CRYZ PE=2 SV=1;>tr|Q19QT8|Q19QT8_PIG Uncharacterized protein OS=Sus scrofa GN=CRYZ PE=1 SV=1	6368250	1431525	0.224791	0.002141	LFQ
>sp|Q0MVN8|QOR_PIG Quinone oxidoreductase OS=Sus scrofa GN=CRYZ PE=2 SV=1;>tr|Q19QT8|Q19QT8_PIG Uncharacterized protein OS=Sus scrofa GN=CRYZ PE=1 SV=1	8727850	4748020	0.544008	0.249482	Raw
>sp|Q0QF01|SDHA_PIG Succinate dehydrogenase [ubiquinone] flavoprotein subunit, mitochondrial OS=Sus scrofa GN=SDHA PE=1 SV=2;>tr|A0A0B8RT86|A0A0B8RT86_PIG Succinate dehydrogenase [ubiquinone] flavopro	911800	2428250	2.66314	0.034815	LFQ
>sp|Q0QF01|SDHA_PIG Succinate dehydrogenase [ubiquinone] flavoprotein subunit, mitochondrial OS=Sus scrofa GN=SDHA PE=1 SV=2;>tr|A0A0B8RT86|A0A0B8RT86_PIG Succinate dehydrogenase [ubiquinone] flavopro	2660933	13130630	4.9346	0.035317	Raw
>sp|Q0Z8U2|RS3_PIG 40S ribosomal protein S3 OS=Sus scrofa GN=RPS3 PE=1 SV=1;>tr|F1SUM7|F1SUM7_PIG 40S ribosomal protein S3 (Fragment) OS=Sus scrofa GN=RPS3 PE=1 SV=2	4094875	6639525	1.62142	0.123517	LFQ
>sp|Q0Z8U2|RS3_PIG 40S ribosomal protein S3 OS=Sus scrofa GN=RPS3 PE=1 SV=1;>tr|F1SUM7|F1SUM7_PIG 40S ribosomal protein S3 (Fragment) OS=Sus scrofa GN=RPS3 PE=1 SV=2	4718350	20724250	4.39227	0.028554	Raw
>sp|Q19PY3|RTCB_PIG tRNA-splicing ligase RtcB homolog OS=Sus scrofa GN=RTCB PE=2 SV=1;>tr|F2Z5V0|F2Z5V0_PIG tRNA-splicing ligase RtcB homolog OS=Sus scrofa GN=RTCB PE=1 SV=1	0	176740	ONH 0	0.355918	LFQ
>sp|Q19PY3|RTCB_PIG tRNA-splicing ligase RtcB homolog OS=Sus scrofa GN=RTCB PE=2 SV=1;>tr|F2Z5V0|F2Z5V0_PIG tRNA-splicing ligase RtcB homolog OS=Sus scrofa GN=RTCB PE=1 SV=1	0	2733250	ONH 0	0.355918	Raw
>sp|Q1KYT0|ENOB_PIG Beta-enolase OS=Sus scrofa GN=ENO3 PE=2 SV=1;>tr|F1RFY2|F1RFY2_PIG Beta-enolase OS=Sus scrofa GN=ENO3 PE=1 SV=1;>tr|B1A3A0|B1A3A0_PIG Beta-enolase 3 transcript variant 1 OS=Sus scr	177785	0	RET 0	0.355918	LFQ
>sp|Q1KYT0|ENOB_PIG Beta-enolase OS=Sus scrofa GN=ENO3 PE=2 SV=1;>tr|F1RFY2|F1RFY2_PIG Beta-enolase OS=Sus scrofa GN=ENO3 PE=1 SV=1;>tr|B1A3A0|B1A3A0_PIG Beta-enolase 3 transcript variant 1 OS=Sus scr	2726950	0	RET 0	0.024314	Raw
>sp|Q29024|DX39B_PIG Spliceosome RNA helicase DDX39B OS=Sus scrofa GN=DDX39B PE=3 SV=2;>tr|B9TSQ2|B9TSQ2_PIG HLA-B-associated protein 1 OS=Sus scrofa GN=BAT1 PE=2 SV=1;>tr|A0A0A1CMU0|A0A0A1CMU0_PIG DE	0	662125	ONH 0	0.355918	LFQ
>sp|Q29024|DX39B_PIG Spliceosome RNA helicase DDX39B OS=Sus scrofa GN=DDX39B PE=3 SV=2;>tr|B9TSQ2|B9TSQ2_PIG HLA-B-associated protein 1 OS=Sus scrofa GN=BAT1 PE=2 SV=1;>tr|A0A0A1CMU0|A0A0A1CMU0_PIG DE	0	5586950	ONH 0	0.015412	Raw
>sp|Q29026|CEND_PIG Cell cycle exit and neuronal differentiation protein 1 OS=Sus scrofa GN=CEND1 PE=1 SV=1	0	275825	ONH 0	0.355918	LFQ
>sp|Q29026|CEND_PIG Cell cycle exit and neuronal differentiation protein 1 OS=Sus scrofa GN=CEND1 PE=1 SV=1	286938	791002	2.75671	0.124657	Raw
>sp|Q29036|DAD1_PIG Dolichyl-diphosphooligosaccharide--protein glycosyltransferase subunit DAD1 OS=Sus scrofa GN=DAD1 PE=3 SV=3	0	577700	ONH 0	0.135973	LFQ
>sp|Q29036|DAD1_PIG Dolichyl-diphosphooligosaccharide--protein glycosyltransferase subunit DAD1 OS=Sus scrofa GN=DAD1 PE=3 SV=3	494692	1154508	2.33379	0.297382	Raw
>sp|Q29068|TCPG_PIG T-complex protein 1 subunit gamma (Fragment) OS=Sus scrofa GN=CCT3 PE=2 SV=1	0	104325	ONH 0	0.355918	LFQ
>sp|Q29068|TCPG_PIG T-complex protein 1 subunit gamma (Fragment) OS=Sus scrofa GN=CCT3 PE=2 SV=1	621725	3673400	5.9084	0.008766	Raw
>sp|Q29090|2ABA_PIG Serine/threonine-protein phosphatase 2A 55 kDa regulatory subunit B alpha isoform (Fragment) OS=Sus scrofa GN=PPP2R2A PE=2 SV=1;>tr|I3LCY8|I3LCY8_PIG Serine/threonine-protein phosp	0	30980	ONH 0	0.355918	LFQ
>sp|Q29090|2ABA_PIG Serine/threonine-protein phosphatase 2A 55 kDa regulatory subunit B alpha isoform (Fragment) OS=Sus scrofa GN=PPP2R2A PE=2 SV=1;>tr|I3LCY8|I3LCY8_PIG Serine/threonine-protein phosp	528968	954048	1.8036	0.23715	Raw
>sp|Q29092|ENPL_PIG Endoplasmin OS=Sus scrofa GN=HSP90B1 PE=2 SV=3	14701500	18321250	1.24622	0.000288	LFQ
>sp|Q29092|ENPL_PIG Endoplasmin OS=Sus scrofa GN=HSP90B1 PE=2 SV=3	43232000	138142000	3.19536	0.020001	Raw
>sp|Q29195|RL10_PIG 60S ribosomal protein L10 OS=Sus scrofa GN=RPL10 PE=1 SV=3;>tr|A0A0B8S018|A0A0B8S018_PIG Ribosomal protein L10 OS=Sus scrofa domesticus GN=RPL10 PE=4 SV=1	0	161245	ONH 0	0.355918	LFQ
>sp|Q29195|RL10_PIG 60S ribosomal protein L10 OS=Sus scrofa GN=RPL10 PE=1 SV=3;>tr|A0A0B8S018|A0A0B8S018_PIG Ribosomal protein L10 OS=Sus scrofa domesticus GN=RPL10 PE=4 SV=1	0	337225	ONH 0	0.355918	Raw
>sp|Q29201|RS16_PIG 40S ribosomal protein S16 OS=Sus scrofa GN=RPS16 PE=1 SV=4;>tr|B6V8C7|B6V8C7_PIG Ribosomal protein S16 OS=Sus scrofa PE=2 SV=1;>tr|K7GLK5|K7GLK5_PIG Uncharacterized protein OS=Sus	3348900	7981250	2.38325	0.013333	LFQ
>sp|Q29201|RS16_PIG 40S ribosomal protein S16 OS=Sus scrofa GN=RPS16 PE=1 SV=4;>tr|B6V8C7|B6V8C7_PIG Ribosomal protein S16 OS=Sus scrofa PE=2 SV=1;>tr|K7GLK5|K7GLK5_PIG Uncharacterized protein OS=Sus	1378728	11724830	8.50409	0.002497	Raw
>sp|Q29214|RLA0_PIG 60S acidic ribosomal protein P0 OS=Sus scrofa GN=RPLP0 PE=1 SV=2	2765475	2294475	0.829686	0.213491	LFQ
>sp|Q29214|RLA0_PIG 60S acidic ribosomal protein P0 OS=Sus scrofa GN=RPLP0 PE=1 SV=2	3170300	14692930	4.63456	0.057528	Raw
>sp|Q29221|CAZA2_PIG F-actin-capping protein subunit alpha-2 OS=Sus scrofa GN=CAPZA2 PE=2 SV=3;>tr|A9XFX7|A9XFX7_PIG F-actin capping protein alpha 2 subunit OS=Sus scrofa GN=Capza PE=2 SV=1;>tr|A0PFK6	16252750	6215025	0.382398	2.4e-05	LFQ
>sp|Q29221|CAZA2_PIG F-actin-capping protein subunit alpha-2 OS=Sus scrofa GN=CAPZA2 PE=2 SV=3;>tr|A9XFX7|A9XFX7_PIG F-actin capping protein alpha 2 subunit OS=Sus scrofa GN=Capza PE=2 SV=1;>tr|A0PFK6	22501500	22404880	0.995706	0.98813	Raw
>sp|Q29307|ATIF1_PIG ATPase inhibitor, mitochondrial OS=Sus scrofa GN=ATPIF1 PE=3 SV=2	0	719200	ONH 0	0.355918	LFQ
>sp|Q29307|ATIF1_PIG ATPase inhibitor, mitochondrial OS=Sus scrofa GN=ATPIF1 PE=3 SV=2	276750	1954900	7.06378	0.000432	Raw
>sp|Q29361|RL35_PIG 60S ribosomal protein L35 OS=Sus scrofa GN=RPL35 PE=1 SV=3	0	395500	ONH 0	0.355918	LFQ
>sp|Q29361|RL35_PIG 60S ribosomal protein L35 OS=Sus scrofa GN=RPL35 PE=1 SV=3	71365	1484093	20.7958	0.004842	Raw
>sp|Q29387|EF1G_PIG Elongation factor 1-gamma (Fragment) OS=Sus scrofa GN=EEF1G PE=2 SV=2;>tr|F1RPW9|F1RPW9_PIG Elongation factor 1-gamma OS=Sus scrofa GN=EEF1G PE=1 SV=1	0	136765	ONH 0	0.355918	LFQ
>sp|Q29387|EF1G_PIG Elongation factor 1-gamma (Fragment) OS=Sus scrofa GN=EEF1G PE=2 SV=2;>tr|F1RPW9|F1RPW9_PIG Elongation factor 1-gamma OS=Sus scrofa GN=EEF1G PE=1 SV=1	532762	2609625	4.89829	0.244591	Raw
>sp|Q29411|CH3L1_PIG Chitinase-3-like protein 1 OS=Sus scrofa GN=CHI3L1 PE=1 SV=2	0	537750	ONH 0	0.355918	LFQ
>sp|Q29411|CH3L1_PIG Chitinase-3-like protein 1 OS=Sus scrofa GN=CHI3L1 PE=1 SV=2	828775	1125650	1.35821	0.758748	Raw
>sp|Q29545|ICA_PIG Inhibitor of carbonic anhydrase OS=Sus scrofa GN=ICA PE=1 SV=1;>tr|I3LBF1|I3LBF1_PIG Inhibitor of carbonic anhydrase OS=Sus scrofa GN=ICA PE=1 SV=1	60947.5	0	RET 0	0.355918	LFQ
>sp|Q29545|ICA_PIG Inhibitor of carbonic anhydrase OS=Sus scrofa GN=ICA PE=1 SV=1;>tr|I3LBF1|I3LBF1_PIG Inhibitor of carbonic anhydrase OS=Sus scrofa GN=ICA PE=1 SV=1	279050	0	RET 0	0.355918	Raw
>sp|Q29549|CLUS_PIG Clusterin OS=Sus scrofa GN=CLU PE=1 SV=1;>tr|F1RJS2|F1RJS2_PIG Clusterin OS=Sus scrofa GN=CLU PE=1 SV=2	2947875	0	RET 0	2.8e-05	LFQ
>sp|Q29549|CLUS_PIG Clusterin OS=Sus scrofa GN=CLU PE=1 SV=1;>tr|F1RJS2|F1RJS2_PIG Clusterin OS=Sus scrofa GN=CLU PE=1 SV=2	5053625	0	RET 0	3.6e-05	Raw
>sp|Q29554|ECHA_PIG Trifunctional enzyme subunit alpha, mitochondrial OS=Sus scrofa GN=HADHA PE=1 SV=1;>tr|B2ZF49|B2ZF49_PIG Hydroxyacyl-coenzyme A dehydrogenase/3-ketoacyl-coenzyme A thiolase/enoyl-c	998775	1100650	1.102	0.845877	LFQ
>sp|Q29554|ECHA_PIG Trifunctional enzyme subunit alpha, mitochondrial OS=Sus scrofa GN=HADHA PE=1 SV=1;>tr|B2ZF49|B2ZF49_PIG Hydroxyacyl-coenzyme A dehydrogenase/3-ketoacyl-coenzyme A thiolase/enoyl-c	4001248	8415498	2.10322	0.214412	Raw
>sp|Q29558|MAOX_PIG NADP-dependent malic enzyme (Fragment) OS=Sus scrofa GN=ME1 PE=2 SV=1;>tr|F1RQM4|F1RQM4_PIG Malic enzyme OS=Sus scrofa GN=ME1 PE=1 SV=2	715250	1638375	2.29063	0.238517	LFQ
>sp|Q29558|MAOX_PIG NADP-dependent malic enzyme (Fragment) OS=Sus scrofa GN=ME1 PE=2 SV=1;>tr|F1RQM4|F1RQM4_PIG Malic enzyme OS=Sus scrofa GN=ME1 PE=1 SV=2	2027325	14053250	6.93192	0.080648	Raw
>sp|Q29561|KCY_PIG UMP-CMP kinase OS=Sus scrofa GN=CMPK1 PE=1 SV=1;>tr|F1S6D8|F1S6D8_PIG Uncharacterized protein (Fragment) OS=Sus scrofa GN=LOC100627837 PE=3 SV=2	6683725	4117400	0.616034	0.008838	LFQ
>sp|Q29561|KCY_PIG UMP-CMP kinase OS=Sus scrofa GN=CMPK1 PE=1 SV=1;>tr|F1S6D8|F1S6D8_PIG Uncharacterized protein (Fragment) OS=Sus scrofa GN=LOC100627837 PE=3 SV=2	7470800	7419850	0.99318	0.990394	Raw
>sp|Q29593|TALDO_PIG Transaldolase (Fragment) OS=Sus scrofa GN=TALDO1 PE=2 SV=1	0	1430700	ONH 0	0.134002	LFQ
>sp|Q29593|TALDO_PIG Transaldolase (Fragment) OS=Sus scrofa GN=TALDO1 PE=2 SV=1	0	10758430	ONH 0	0.045642	Raw
>sp|Q29594|KCRB_PIG Creatine kinase B-type (Fragment) OS=Sus scrofa GN=CKB PE=2 SV=1	14792500	55357500	3.74227	0.001691	LFQ
>sp|Q29594|KCRB_PIG Creatine kinase B-type (Fragment) OS=Sus scrofa GN=CKB PE=2 SV=1	76849530	472722500	6.15127	1.7e-05	Raw
>sp|Q2EN75|S10A6_PIG Protein S100-A6 OS=Sus scrofa GN=S100A6 PE=3 SV=1;>tr|I3L7Z6|I3L7Z6_PIG Protein S100 OS=Sus scrofa GN=S100A6 PE=1 SV=1	94916000	638875	0.00673095	0.013509	LFQ
>sp|Q2EN75|S10A6_PIG Protein S100-A6 OS=Sus scrofa GN=S100A6 PE=3 SV=1;>tr|I3L7Z6|I3L7Z6_PIG Protein S100 OS=Sus scrofa GN=S100A6 PE=1 SV=1	81649330	391352	0.00479309	0.038129	Raw
>sp|Q2EN76|NDKB_PIG Nucleoside diphosphate kinase B OS=Sus scrofa GN=NME2 PE=2 SV=1;>tr|A4UXY9|A4UXY9_PIG Nucleoside diphosphate kinase OS=Sus scrofa PE=2 SV=1	31636000	27229750	0.86072	0.171759	LFQ
>sp|Q2EN76|NDKB_PIG Nucleoside diphosphate kinase B OS=Sus scrofa GN=NME2 PE=2 SV=1;>tr|A4UXY9|A4UXY9_PIG Nucleoside diphosphate kinase OS=Sus scrofa PE=2 SV=1	14382780	40491750	2.81529	0.000483	Raw
>sp|Q2EN81|ATPO_PIG ATP synthase subunit O, mitochondrial OS=Sus scrofa GN=ATP5O PE=1 SV=1	4153500	8738125	2.1038	0.059835	LFQ
>sp|Q2EN81|ATPO_PIG ATP synthase subunit O, mitochondrial OS=Sus scrofa GN=ATP5O PE=1 SV=1	4119155	15919050	3.86464	0.038819	Raw
>sp|Q2HYU2|PFKAM_PIG ATP-dependent 6-phosphofructokinase, muscle type OS=Sus scrofa GN=PFKM PE=2 SV=1	0	1672175	ONH 0	0.00452	LFQ
>sp|Q2HYU2|PFKAM_PIG ATP-dependent 6-phosphofructokinase, muscle type OS=Sus scrofa GN=PFKM PE=2 SV=1	2252975	17445100	7.74314	0.005834	Raw
>sp|Q2MJK3|RASN_PIG GTPase NRas OS=Sus scrofa GN=NRAS PE=2 SV=1	490775	0	RET 0	0.145711	LFQ
>sp|Q2MJK3|RASN_PIG GTPase NRas OS=Sus scrofa GN=NRAS PE=2 SV=1	1107600	245080	0.221271	0.151059	Raw
>sp|Q2XQV4|ALDH2_PIG Aldehyde dehydrogenase, mitochondrial OS=Sus scrofa GN=ALDH2 PE=2 SV=1;>tr|B2ZF47|B2ZF47_PIG Mitochondrial aldehyde dehydrogenase 2 OS=Sus scrofa GN=ALDH2 PE=2 SV=1	647575	3000325	4.63317	0.050755	LFQ
>sp|Q2XQV4|ALDH2_PIG Aldehyde dehydrogenase, mitochondrial OS=Sus scrofa GN=ALDH2 PE=2 SV=1;>tr|B2ZF47|B2ZF47_PIG Mitochondrial aldehyde dehydrogenase 2 OS=Sus scrofa GN=ALDH2 PE=2 SV=1	4688150	34215000	7.29819	0.053261	Raw
>sp|Q2XVP4|TBA1B_PIG Tubulin alpha-1B chain OS=Sus scrofa GN=TUBA1B PE=1 SV=1;>tr|B6A7R0|B6A7R0_PIG Tubulin alpha 3 OS=Sus scrofa PE=2 SV=1;>tr|F1SHQ8|F1SHQ8_PIG Uncharacterized protein OS=Sus scrofa	7300400	10332680	1.41536	0.107051	LFQ
>sp|Q2XVP4|TBA1B_PIG Tubulin alpha-1B chain OS=Sus scrofa GN=TUBA1B PE=1 SV=1;>tr|B6A7R0|B6A7R0_PIG Tubulin alpha 3 OS=Sus scrofa PE=2 SV=1;>tr|F1SHQ8|F1SHQ8_PIG Uncharacterized protein OS=Sus scrofa	28158750	98718500	3.50578	0.022299	Raw
>sp|Q2YGT9|RL6_PIG 60S ribosomal protein L6 OS=Sus scrofa GN=RPL6 PE=1 SV=3	0	253690	ONH 0	0.154468	LFQ
>sp|Q2YGT9|RL6_PIG 60S ribosomal protein L6 OS=Sus scrofa GN=RPL6 PE=1 SV=3	136872	1948635	14.2369	0.038805	Raw
>sp|Q3I5G7|SYUA_PIG Alpha-synuclein OS=Sus scrofa GN=SNCA PE=2 SV=1	0	588925	ONH 0	0.355918	LFQ
>sp|Q3I5G7|SYUA_PIG Alpha-synuclein OS=Sus scrofa GN=SNCA PE=2 SV=1	0	1673375	ONH 0	0.054859	Raw
>sp|Q3YLA6|SRSF1_PIG Serine/arginine-rich splicing factor 1 OS=Sus scrofa GN=SRSF1 PE=2 SV=3	0	205230	ONH 0	0.355918	LFQ
>sp|Q3YLA6|SRSF1_PIG Serine/arginine-rich splicing factor 1 OS=Sus scrofa GN=SRSF1 PE=2 SV=3	194712	2635950	13.5377	0.000661	Raw
>sp|Q45FY6|HPRT_PIG Hypoxanthine-guanine phosphoribosyltransferase OS=Sus scrofa GN=HPRT1 PE=2 SV=3;>tr|B0LXK8|B0LXK8_PIG Hypoxanthine-guanine phosphoribosyltransferase 1 OS=Sus scrofa GN=HPRT1 PE=4 S	12228280	37660250	3.07977	3.1e-05	LFQ
>sp|Q45FY6|HPRT_PIG Hypoxanthine-guanine phosphoribosyltransferase OS=Sus scrofa GN=HPRT1 PE=2 SV=3;>tr|B0LXK8|B0LXK8_PIG Hypoxanthine-guanine phosphoribosyltransferase 1 OS=Sus scrofa GN=HPRT1 PE=4 S	8442800	78736000	9.32582	0.000965	Raw
>sp|Q4GWZ2|RSSA_PIG 40S ribosomal protein SA OS=Sus scrofa GN=RPSA PE=1 SV=3;>tr|Q29231|Q29231_PIG Potential laminin-binding protein (Fragment) OS=Sus scrofa PE=2 SV=1	982000	3293150	3.35351	0.062378	LFQ
>sp|Q4GWZ2|RSSA_PIG 40S ribosomal protein SA OS=Sus scrofa GN=RPSA PE=1 SV=3;>tr|Q29231|Q29231_PIG Potential laminin-binding protein (Fragment) OS=Sus scrofa PE=2 SV=1	1495200	17255750	11.5408	0.004743	Raw
>sp|Q4JHS0|BID_PIG BH3-interacting domain death agonist OS=Sus scrofa GN=BID PE=2 SV=1	0	11097.2	ONH 0	0.355918	LFQ
>sp|Q4JHS0|BID_PIG BH3-interacting domain death agonist OS=Sus scrofa GN=BID PE=2 SV=1	0	23208.5	ONH 0	0.355918	Raw
>sp|Q4U116-2|S4A4_PIG Isoform 2 of Electrogenic sodium bicarbonate cotransporter 1 OS=Sus scrofa GN=SLC4A4;>tr|F1RUN7|F1RUN7_PIG Anion exchange protein OS=Sus scrofa GN=SLC4A4 PE=1 SV=2;>sp|Q4U116|S4A	828475	0	RET 0	0.139024	LFQ
>sp|Q4U116-2|S4A4_PIG Isoform 2 of Electrogenic sodium bicarbonate cotransporter 1 OS=Sus scrofa GN=SLC4A4;>tr|F1RUN7|F1RUN7_PIG Anion exchange protein OS=Sus scrofa GN=SLC4A4 PE=1 SV=2;>sp|Q4U116|S4A	1718100	0	RET 0	0.119621	Raw
>sp|Q52NJ2|RAB1A_PIG Ras-related protein Rab-1A OS=Sus scrofa GN=RAB1A PE=2 SV=3	126975	0	RET 0	0.355918	LFQ
>sp|Q52NJ2|RAB1A_PIG Ras-related protein Rab-1A OS=Sus scrofa GN=RAB1A PE=2 SV=3	133372	0	RET 0	0.355918	Raw
>sp|Q52NJ3|SAR1A_PIG GTP-binding protein SAR1a OS=Sus scrofa GN=SAR1A PE=2 SV=1	2069150	3153625	1.52412	0.254435	LFQ
>sp|Q52NJ3|SAR1A_PIG GTP-binding protein SAR1a OS=Sus scrofa GN=SAR1A PE=2 SV=1	2343933	5708550	2.43546	0.039192	Raw
>sp|Q52NJ4|ARL3_PIG ADP-ribosylation factor-like protein 3 OS=Sus scrofa GN=ARL3 PE=2 SV=1	5098650	23059250	4.52262	0.004819	LFQ
>sp|Q52NJ4|ARL3_PIG ADP-ribosylation factor-like protein 3 OS=Sus scrofa GN=ARL3 PE=2 SV=1	4346700	32139500	7.394	0.000126	Raw
>sp|Q56P28|PRAF3_PIG PRA1 family protein 3 OS=Sus scrofa GN=ARL6IP5 PE=2 SV=1	0	910842	ONH 0	0.003911	LFQ
>sp|Q56P28|PRAF3_PIG PRA1 family protein 3 OS=Sus scrofa GN=ARL6IP5 PE=2 SV=1	0	2338125	ONH 0	1.2e-05	Raw
>sp|Q58D68|ENPP6_PIG Ectonucleotide pyrophosphatase/phosphodiesterase family member 6 OS=Sus scrofa GN=ENPP6 PE=2 SV=2;>tr|I3L8R7|I3L8R7_PIG Uncharacterized protein (Fragment) OS=Sus scrofa PE=4 SV=1;	317235	0	RET 0	0.032135	LFQ
>sp|Q58D68|ENPP6_PIG Ectonucleotide pyrophosphatase/phosphodiesterase family member 6 OS=Sus scrofa GN=ENPP6 PE=2 SV=2;>tr|I3L8R7|I3L8R7_PIG Uncharacterized protein (Fragment) OS=Sus scrofa PE=4 SV=1;	1615038	0	RET 0	0.008017	Raw
>sp|Q5G6V9|COF2_PIG Cofilin-2 OS=Sus scrofa GN=CFL2 PE=2 SV=4;>tr|B2CZR7|B2CZR7_PIG CFL2b variant 1 OS=Sus scrofa GN=CFL2b PE=2 SV=1	42419500	39968750	0.942226	0.872978	LFQ
>sp|Q5G6V9|COF2_PIG Cofilin-2 OS=Sus scrofa GN=CFL2 PE=2 SV=4;>tr|B2CZR7|B2CZR7_PIG CFL2b variant 1 OS=Sus scrofa GN=CFL2b PE=2 SV=1	55506120	45167250	0.813735	0.662928	Raw
>sp|Q5ISC6|HEBP1_PIG Heme-binding protein 1 OS=Sus scrofa GN=HEBP1 PE=2 SV=1;>tr|F1SQ70|F1SQ70_PIG Heme-binding protein 1 (Fragment) OS=Sus scrofa GN=HEBP1 PE=1 SV=1	1207675	0	RET 0	0.134002	LFQ
>sp|Q5ISC6|HEBP1_PIG Heme-binding protein 1 OS=Sus scrofa GN=HEBP1 PE=2 SV=1;>tr|F1SQ70|F1SQ70_PIG Heme-binding protein 1 (Fragment) OS=Sus scrofa GN=HEBP1 PE=1 SV=1	2020575	29617.5	0.014658	0.099816	Raw
>sp|Q5PYH3|SAR1B_PIG GTP-binding protein SAR1b OS=Sus scrofa GN=SAR1B PE=2 SV=1;>tr|A2IBS6|A2IBS6_PIG Sara2 protein OS=Sus scrofa PE=2 SV=1;>tr|Q29222|Q29222_PIG GTP_binding protein (Fragment) OS=Sus	0	92742.5	ONH 0	0.355918	LFQ
>sp|Q5PYH3|SAR1B_PIG GTP-binding protein SAR1b OS=Sus scrofa GN=SAR1B PE=2 SV=1;>tr|A2IBS6|A2IBS6_PIG Sara2 protein OS=Sus scrofa PE=2 SV=1;>tr|Q29222|Q29222_PIG GTP_binding protein (Fragment) OS=Sus	52592.5	401825	7.64035	0.268547	Raw
>sp|Q5S1S4|CAH3_PIG Carbonic anhydrase 3 OS=Sus scrofa GN=CA3 PE=2 SV=3;>tr|B6A7R3|B6A7R3_PIG Carbonic anhydrase IIIb OS=Sus scrofa PE=2 SV=1;>tr|A7E1S8|A7E1S8_PIG Putative uncharacterized protein (Fr	0	24454000	ONH 0	1e-06	LFQ
>sp|Q5S1S4|CAH3_PIG Carbonic anhydrase 3 OS=Sus scrofa GN=CA3 PE=2 SV=3;>tr|B6A7R3|B6A7R3_PIG Carbonic anhydrase IIIb OS=Sus scrofa PE=2 SV=1;>tr|A7E1S8|A7E1S8_PIG Putative uncharacterized protein (Fr	0	67196000	ONH 0	0.000861	Raw
>sp|Q5S1U1|HSPB1_PIG Heat shock protein beta-1 OS=Sus scrofa GN=HSPB1 PE=2 SV=1	97651250	39063750	0.400033	0.002168	LFQ
>sp|Q5S1U1|HSPB1_PIG Heat shock protein beta-1 OS=Sus scrofa GN=HSPB1 PE=2 SV=1	133169000	40176250	0.301694	0.072959	Raw
>sp|Q5XLD3|KCRM_PIG Creatine kinase M-type OS=Sus scrofa GN=CKM PE=2 SV=1;>tr|I3LBJ8|I3LBJ8_PIG Creatine kinase M-type OS=Sus scrofa GN=CKM PE=1 SV=1	256025	4518600	17.6491	0.059684	LFQ
>sp|Q5XLD3|KCRM_PIG Creatine kinase M-type OS=Sus scrofa GN=CKM PE=2 SV=1;>tr|I3LBJ8|I3LBJ8_PIG Creatine kinase M-type OS=Sus scrofa GN=CKM PE=1 SV=1	1151475	37440750	32.5155	0.024344	Raw
>sp|Q64L94|PSME1_PIG Proteasome activator complex subunit 1 OS=Sus scrofa GN=PSME1 PE=2 SV=1;>tr|F1SGM1|F1SGM1_PIG Proteasome activator complex subunit 1 OS=Sus scrofa GN=PSME1 PE=1 SV=1;>tr|Q71M46|Q7	11394680	2650875	0.232641	0.000804	LFQ
>sp|Q64L94|PSME1_PIG Proteasome activator complex subunit 1 OS=Sus scrofa GN=PSME1 PE=2 SV=1;>tr|F1SGM1|F1SGM1_PIG Proteasome activator complex subunit 1 OS=Sus scrofa GN=PSME1 PE=1 SV=1;>tr|Q71M46|Q7	15550230	4182925	0.268994	0.017341	Raw
>sp|Q6DUB7|STMN1_PIG Stathmin OS=Sus scrofa GN=STMN1 PE=2 SV=3	19909000	11978750	0.601675	0.000126	LFQ
>sp|Q6DUB7|STMN1_PIG Stathmin OS=Sus scrofa GN=STMN1 PE=2 SV=3	9100050	17051250	1.87375	0.016144	Raw
>sp|Q6Q2C2|HYES_PIG Bifunctional epoxide hydrolase 2 OS=Sus scrofa GN=EPHX2 PE=2 SV=1	8109225	0	RET 0	0.000439	LFQ
>sp|Q6Q2C2|HYES_PIG Bifunctional epoxide hydrolase 2 OS=Sus scrofa GN=EPHX2 PE=2 SV=1	34206250	175802	0.00513948	0.002103	Raw
>sp|Q6QAP7|RS17_PIG 40S ribosomal protein S17 OS=Sus scrofa GN=RPS17 PE=1 SV=3;>tr|I3LU94|I3LU94_PIG Uncharacterized protein (Fragment) OS=Sus scrofa PE=4 SV=1	2838850	5505975	1.93951	0.110698	LFQ
>sp|Q6QAP7|RS17_PIG 40S ribosomal protein S17 OS=Sus scrofa GN=RPS17 PE=1 SV=3;>tr|I3LU94|I3LU94_PIG Uncharacterized protein (Fragment) OS=Sus scrofa PE=4 SV=1	1181763	10029230	8.48667	0.002	Raw
>sp|Q6QAQ1|ACTB_PIG Actin, cytoplasmic 1 OS=Sus scrofa GN=ACTB PE=1 SV=2;>tr|I3LVD5|I3LVD5_PIG Actin, cytoplasmic 1 OS=Sus scrofa GN=ACTB PE=1 SV=1;>tr|A0A0B8RTY2|A0A0B8RTY2_PIG Actin, beta OS=Sus scr	545900000	244180000	0.447298	0.012616	LFQ
>sp|Q6QAQ1|ACTB_PIG Actin, cytoplasmic 1 OS=Sus scrofa GN=ACTB PE=1 SV=2;>tr|I3LVD5|I3LVD5_PIG Actin, cytoplasmic 1 OS=Sus scrofa GN=ACTB PE=1 SV=1;>tr|A0A0B8RTY2|A0A0B8RTY2_PIG Actin, beta OS=Sus scr	3290308000	2250825000	0.684077	0.321217	Raw
>sp|Q6QAT1|RS28_PIG 40S ribosomal protein S28 OS=Sus scrofa GN=RPS28 PE=1 SV=2	0	1211500	ONH 0	0.355918	LFQ
>sp|Q6QAT1|RS28_PIG 40S ribosomal protein S28 OS=Sus scrofa GN=RPS28 PE=1 SV=2	665098	2912275	4.37872	0.043266	Raw
>sp|Q6QRN9|ADT3_PIG ADP/ATP translocase 3 OS=Sus scrofa GN=SLC25A6 PE=2 SV=3	52192000	48372000	0.926809	0.701602	LFQ
>sp|Q6QRN9|ADT3_PIG ADP/ATP translocase 3 OS=Sus scrofa GN=SLC25A6 PE=2 SV=3	61520750	174268500	2.83268	0.014711	Raw
>sp|Q6RVA9|CAV1_PIG Caveolin-1 OS=Sus scrofa GN=CAV1 PE=2 SV=1;>tr|B6VGE2|B6VGE2_PIG Caveolin (Fragment) OS=Sus scrofa GN=Cav1 PE=3 SV=1	1298150	0	RET 0	0.078734	LFQ
>sp|Q6RVA9|CAV1_PIG Caveolin-1 OS=Sus scrofa GN=CAV1 PE=2 SV=1;>tr|B6VGE2|B6VGE2_PIG Caveolin (Fragment) OS=Sus scrofa GN=Cav1 PE=3 SV=1	2061960	83507.5	0.0404991	0.120492	Raw
>sp|Q6S4N2|HS71B_PIG Heat shock 70 kDa protein 1B OS=Sus scrofa GN=HSPA1B PE=2 SV=1;>tr|A5A8V6|A5A8V6_PIG Heat shock 70kDa protein 1A OS=Sus scrofa GN=HSPA1A PE=3 SV=1;>tr|I3L7U0|I3L7U0_PIG Uncharacte	47046000	47508250	1.00983	0.804082	LFQ
>sp|Q6S4N2|HS71B_PIG Heat shock 70 kDa protein 1B OS=Sus scrofa GN=HSPA1B PE=2 SV=1;>tr|A5A8V6|A5A8V6_PIG Heat shock 70kDa protein 1A OS=Sus scrofa GN=HSPA1A PE=3 SV=1;>tr|I3L7U0|I3L7U0_PIG Uncharacte	147165300	272342500	1.85059	0.044347	Raw
>sp|Q6SA96|RS23_PIG 40S ribosomal protein S23 OS=Sus scrofa GN=RPS23 PE=1 SV=3;>tr|I3LMI4|I3LMI4_PIG Uncharacterized protein OS=Sus scrofa GN=LOC100523526 PE=3 SV=1;>tr|F2Z512|F2Z512_PIG Uncharacteriz	0	748150	ONH 0	0.134715	LFQ
>sp|Q6SA96|RS23_PIG 40S ribosomal protein S23 OS=Sus scrofa GN=RPS23 PE=1 SV=3;>tr|I3LMI4|I3LMI4_PIG Uncharacterized protein OS=Sus scrofa GN=LOC100523526 PE=3 SV=1;>tr|F2Z512|F2Z512_PIG Uncharacteriz	122248	1484988	12.1474	0.002147	Raw
>sp|Q6SEG5|UCHL1_PIG Ubiquitin carboxyl-terminal hydrolase isozyme L1 OS=Sus scrofa GN=UCHL1 PE=2 SV=1;>tr|F8SUW1|F8SUW1_PIG Ubiquitin carboxyl-terminal hydrolase (Fragment) OS=Sus scrofa PE=3 SV=1	61086250	19820250	0.324463	0.006951	LFQ
>sp|Q6SEG5|UCHL1_PIG Ubiquitin carboxyl-terminal hydrolase isozyme L1 OS=Sus scrofa GN=UCHL1 PE=2 SV=1;>tr|F8SUW1|F8SUW1_PIG Ubiquitin carboxyl-terminal hydrolase (Fragment) OS=Sus scrofa PE=3 SV=1	88159000	51196750	0.580732	0.384063	Raw
>sp|Q6UAQ8|ETFB_PIG Electron transfer flavoprotein subunit beta OS=Sus scrofa GN=ETFB PE=2 SV=3;>tr|K7GSE9|K7GSE9_PIG Electron transfer flavoprotein subunit beta OS=Sus scrofa GN=ETFB PE=1 SV=1	1894425	5958175	3.14511	0.036532	LFQ
>sp|Q6UAQ8|ETFB_PIG Electron transfer flavoprotein subunit beta OS=Sus scrofa GN=ETFB PE=2 SV=3;>tr|K7GSE9|K7GSE9_PIG Electron transfer flavoprotein subunit beta OS=Sus scrofa GN=ETFB PE=1 SV=1	2605873	15498280	5.94744	0.036423	Raw
>sp|Q710C4|SAHH_PIG Adenosylhomocysteinase OS=Sus scrofa GN=AHCY PE=3 SV=3;>tr|D0G0C3|D0G0C3_PIG Adenosylhomocysteinase OS=Sus scrofa GN=AHCY PE=2 SV=1;>tr|F1S4Y7|F1S4Y7_PIG Adenosylhomocysteinase (Fr	0	5200600	ONH 0	0.000783	LFQ
>sp|Q710C4|SAHH_PIG Adenosylhomocysteinase OS=Sus scrofa GN=AHCY PE=3 SV=3;>tr|D0G0C3|D0G0C3_PIG Adenosylhomocysteinase OS=Sus scrofa GN=AHCY PE=2 SV=1;>tr|F1S4Y7|F1S4Y7_PIG Adenosylhomocysteinase (Fr	343975	42263000	122.866	0.000383	Raw
>sp|Q712P7|MYPR_PIG Myelin proteolipid protein OS=Sus scrofa GN=PLP1 PE=2 SV=1;>tr|K7GRJ9|K7GRJ9_PIG Myelin proteolipid protein (Fragment) OS=Sus scrofa GN=PLP1 PE=1 SV=1	246222500	0	RET 0	0	LFQ
>sp|Q712P7|MYPR_PIG Myelin proteolipid protein OS=Sus scrofa GN=PLP1 PE=2 SV=1;>tr|K7GRJ9|K7GRJ9_PIG Myelin proteolipid protein (Fragment) OS=Sus scrofa GN=PLP1 PE=1 SV=1	368557500	0	RET 0	0.008219	Raw
>sp|Q767L7|TBB5_PIG Tubulin beta chain OS=Sus scrofa GN=TUBB PE=2 SV=1	24260750	22956250	0.94623	0.424942	LFQ
>sp|Q767L7|TBB5_PIG Tubulin beta chain OS=Sus scrofa GN=TUBB PE=2 SV=1	108102500	233462800	2.15964	0.074012	Raw
>sp|Q7M2W6|CRYAB_PIG Alpha-crystallin B chain OS=Sus scrofa GN=CRYAB PE=2 SV=1;>tr|B1Q039|B1Q039_PIG CRYAB OS=Sus scrofa GN=CRYAB PE=3 SV=1	146758800	80202750	0.546494	0.026215	LFQ
>sp|Q7M2W6|CRYAB_PIG Alpha-crystallin B chain OS=Sus scrofa GN=CRYAB PE=2 SV=1;>tr|B1Q039|B1Q039_PIG CRYAB OS=Sus scrofa GN=CRYAB PE=3 SV=1	188970800	152692000	0.808019	0.681253	Raw
>sp|Q7PCJ9|SAT2_PIG Diamine acetyltransferase 2 OS=Sus scrofa GN=SAT2 PE=2 SV=1;>tr|F1ST40|F1ST40_PIG Diamine acetyltransferase 2 OS=Sus scrofa GN=SAT2 PE=1 SV=1	899025	1420500	1.58005	0.683481	LFQ
>sp|Q7PCJ9|SAT2_PIG Diamine acetyltransferase 2 OS=Sus scrofa GN=SAT2 PE=2 SV=1;>tr|F1ST40|F1ST40_PIG Diamine acetyltransferase 2 OS=Sus scrofa GN=SAT2 PE=1 SV=1	1087050	2725133	2.50691	0.133804	Raw
>sp|Q7SIB7|PGK1_PIG Phosphoglycerate kinase 1 OS=Sus scrofa GN=PGK1 PE=1 SV=3;>tr|K7GKJ8|K7GKJ8_PIG Phosphoglycerate kinase (Fragment) OS=Sus scrofa GN=PGK1 PE=1 SV=1;>tr|F1RPH0|F1RPH0_PIG Phosphoglyc	60513500	82671500	1.36617	0.092215	LFQ
>sp|Q7SIB7|PGK1_PIG Phosphoglycerate kinase 1 OS=Sus scrofa GN=PGK1 PE=1 SV=3;>tr|K7GKJ8|K7GKJ8_PIG Phosphoglycerate kinase (Fragment) OS=Sus scrofa GN=PGK1 PE=1 SV=1;>tr|F1RPH0|F1RPH0_PIG Phosphoglyc	299295300	849847500	2.83949	0.009761	Raw
>sp|Q7YS78|ARRC_PIG Arrestin-C OS=Sus scrofa GN=ARR3 PE=2 SV=2	0	24493250	ONH 0	3.6e-05	LFQ
>sp|Q7YS78|ARRC_PIG Arrestin-C OS=Sus scrofa GN=ARR3 PE=2 SV=2	848795	229535000	270.425	0.002119	Raw
>sp|Q863Z0|PSME2_PIG Proteasome activator complex subunit 2 OS=Sus scrofa GN=PSME2 PE=2 SV=3;>tr|F1SGM3|F1SGM3_PIG Proteasome activator complex subunit 2 OS=Sus scrofa GN=PSME2 PE=1 SV=2	4195025	719025	0.171399	0.001714	LFQ
>sp|Q863Z0|PSME2_PIG Proteasome activator complex subunit 2 OS=Sus scrofa GN=PSME2 PE=2 SV=3;>tr|F1SGM3|F1SGM3_PIG Proteasome activator complex subunit 2 OS=Sus scrofa GN=PSME2 PE=1 SV=2	5299075	1030785	0.194522	0.021463	Raw
>sp|Q8HXW0|GGLO_PIG L-gulonolactone oxidase OS=Sus scrofa GN=GULO PE=2 SV=3	0	93752.5	ONH 0	0.355918	LFQ
>sp|Q8HXW0|GGLO_PIG L-gulonolactone oxidase OS=Sus scrofa GN=GULO PE=2 SV=3	902085	630950	0.699435	0.729617	Raw
>sp|Q8MIZ3|DCPS_PIG m7GpppX diphosphatase OS=Sus scrofa GN=DCPS PE=2 SV=1	0	237022	ONH 0	0.355918	LFQ
>sp|Q8MIZ3|DCPS_PIG m7GpppX diphosphatase OS=Sus scrofa GN=DCPS PE=2 SV=1	0	1976925	ONH 0	0.163928	Raw
>sp|Q8MJ14|GPX1_PIG Glutathione peroxidase 1 OS=Sus scrofa GN=GPX1 PE=2 SV=2;>tr|A0A068F143|A0A068F143_PIG Glutathione peroxidase OS=Sus scrofa PE=2 SV=1;>tr|O77732|O77732_PIG Glutathione peroxidase (	7056350	0	RET 0	7.8e-05	LFQ
>sp|Q8MJ14|GPX1_PIG Glutathione peroxidase 1 OS=Sus scrofa GN=GPX1 PE=2 SV=2;>tr|A0A068F143|A0A068F143_PIG Glutathione peroxidase OS=Sus scrofa PE=2 SV=1;>tr|O77732|O77732_PIG Glutathione peroxidase (	6195000	0	RET 0	0.000534	Raw
>sp|Q8MJ30|DHPR_PIG Dihydropteridine reductase OS=Sus scrofa GN=QDPR PE=2 SV=1;>tr|I3LKS6|I3LKS6_PIG Dihydropteridine reductase OS=Sus scrofa GN=QDPR PE=1 SV=1	16883250	13698230	0.81135	0.307642	LFQ
>sp|Q8MJ30|DHPR_PIG Dihydropteridine reductase OS=Sus scrofa GN=QDPR PE=2 SV=1;>tr|I3LKS6|I3LKS6_PIG Dihydropteridine reductase OS=Sus scrofa GN=QDPR PE=1 SV=1	25579750	24249000	0.947976	0.805564	Raw
>sp|Q8MJ49|OSTF1_PIG Osteoclast-stimulating factor 1 OS=Sus scrofa GN=OSTF1 PE=2 SV=1	0	34095	ONH 0	0.355918	LFQ
>sp|Q8MJ49|OSTF1_PIG Osteoclast-stimulating factor 1 OS=Sus scrofa GN=OSTF1 PE=2 SV=1	268240	130617	0.486942	0.196669	Raw
>sp|Q8SPJ9|CX7A1_PIG Cytochrome c oxidase subunit 7A1, mitochondrial OS=Sus scrofa GN=COX7A1 PE=3 SV=1	0	667100	ONH 0	0.355918	LFQ
>sp|Q8SPJ9|CX7A1_PIG Cytochrome c oxidase subunit 7A1, mitochondrial OS=Sus scrofa GN=COX7A1 PE=3 SV=1	144922	1388618	9.5818	0.031013	Raw
>sp|Q8SPR7|PLCD4_PIG 1-phosphatidylinositol 4,5-bisphosphate phosphodiesterase delta-4 OS=Sus scrofa GN=PLCD4 PE=2 SV=1	0	747228	ONH 0	6e-06	LFQ
>sp|Q8SPR7|PLCD4_PIG 1-phosphatidylinositol 4,5-bisphosphate phosphodiesterase delta-4 OS=Sus scrofa GN=PLCD4 PE=2 SV=1	0	5178575	ONH 0	0.020518	Raw
>sp|Q8SPS7|HPT_PIG Haptoglobin OS=Sus scrofa GN=HP PE=1 SV=1;>tr|B3GQZ2|B3GQZ2_PIG Haptoglobin OS=Sus scrofa GN=hp PE=2 SV=1;>tr|K7GNG8|K7GNG8_PIG Haptoglobin OS=Sus scrofa GN=HP PE=1 SV=1;>tr|K7GKE7|	1796675	653825	0.363908	0.228199	LFQ
>sp|Q8SPS7|HPT_PIG Haptoglobin OS=Sus scrofa GN=HP PE=1 SV=1;>tr|B3GQZ2|B3GQZ2_PIG Haptoglobin OS=Sus scrofa GN=hp PE=2 SV=1;>tr|K7GNG8|K7GNG8_PIG Haptoglobin OS=Sus scrofa GN=HP PE=1 SV=1;>tr|K7GKE7|	2201625	823830	0.374192	0.015172	Raw
>sp|Q8SQ26|CRYL1_PIG Lambda-crystallin homolog OS=Sus scrofa GN=CRYL1 PE=2 SV=3;>tr|D6BV38|D6BV38_PIG L-gulonate 3-dehydrogenase OS=Sus scrofa GN=GulDH PE=2 SV=1;>tr|F1RVB1|F1RVB1_PIG Lambda-crystalli	3353675	0	RET 0	1e-06	LFQ
>sp|Q8SQ26|CRYL1_PIG Lambda-crystallin homolog OS=Sus scrofa GN=CRYL1 PE=2 SV=3;>tr|D6BV38|D6BV38_PIG L-gulonate 3-dehydrogenase OS=Sus scrofa GN=GulDH PE=2 SV=1;>tr|F1RVB1|F1RVB1_PIG Lambda-crystalli	4023550	0	RET 0	0.000305	Raw
>sp|Q8WP15|GRK7_PIG G protein-coupled receptor kinase 7 OS=Sus scrofa GN=GRK7 PE=1 SV=1	0	216822	ONH 0	0.152268	LFQ
>sp|Q8WP15|GRK7_PIG G protein-coupled receptor kinase 7 OS=Sus scrofa GN=GRK7 PE=1 SV=1	0	1645575	ONH 0	0.043387	Raw
>sp|Q95250|PGRC1_PIG Membrane-associated progesterone receptor component 1 OS=Sus scrofa GN=PGRMC1 PE=1 SV=3	5430800	5997550	1.10436	0.544394	LFQ
>sp|Q95250|PGRC1_PIG Membrane-associated progesterone receptor component 1 OS=Sus scrofa GN=PGRMC1 PE=1 SV=3	5472450	12342230	2.25534	0.123331	Raw
>sp|Q95266|KCC2D_PIG Calcium/calmodulin-dependent protein kinase type II subunit delta OS=Sus scrofa GN=CAMK2D PE=2 SV=1;>tr|I3LNG5|I3LNG5_PIG Uncharacterized protein OS=Sus scrofa GN=CAMK2A PE=1 SV=1	0	511690	ONH 0	0.137898	LFQ
>sp|Q95266|KCC2D_PIG Calcium/calmodulin-dependent protein kinase type II subunit delta OS=Sus scrofa GN=CAMK2D PE=2 SV=1;>tr|I3LNG5|I3LNG5_PIG Uncharacterized protein OS=Sus scrofa GN=CAMK2A PE=1 SV=1	0	9743250	ONH 0	0.063897	Raw
>sp|Q95339|ATPK_PIG ATP synthase subunit f, mitochondrial OS=Sus scrofa GN=ATP5J2 PE=3 SV=4;>tr|F1REX4|F1REX4_PIG ATP synthase subunit f, mitochondrial (Fragment) OS=Sus scrofa GN=ATP5J2 PE=1 SV=1	2898950	6237825	2.15175	0.118435	LFQ
>sp|Q95339|ATPK_PIG ATP synthase subunit f, mitochondrial OS=Sus scrofa GN=ATP5J2 PE=3 SV=4;>tr|F1REX4|F1REX4_PIG ATP synthase subunit f, mitochondrial (Fragment) OS=Sus scrofa GN=ATP5J2 PE=1 SV=1	2819210	8124125	2.8817	0.092847	Raw
>sp|Q9GJT2|ESTD_PIG S-formylglutathione hydrolase OS=Sus scrofa GN=ESD PE=2 SV=1	14076250	4833025	0.343346	0.000724	LFQ
>sp|Q9GJT2|ESTD_PIG S-formylglutathione hydrolase OS=Sus scrofa GN=ESD PE=2 SV=1	18960480	14572830	0.76859	0.476804	Raw
>sp|Q9GKQ6|PGS1_PIG Biglycan (Fragments) OS=Sus scrofa GN=BGN PE=2 SV=2;>tr|K7GP55|K7GP55_PIG Biglycan OS=Sus scrofa GN=BGN PE=1 SV=1;>tr|F1S2B6|F1S2B6_PIG Biglycan (Fragment) OS=Sus scrofa GN=BGN PE=	459525	0	RET 0	0.189513	LFQ
>sp|Q9GKQ6|PGS1_PIG Biglycan (Fragments) OS=Sus scrofa GN=BGN PE=2 SV=2;>tr|K7GP55|K7GP55_PIG Biglycan OS=Sus scrofa GN=BGN PE=1 SV=1;>tr|F1S2B6|F1S2B6_PIG Biglycan (Fragment) OS=Sus scrofa GN=BGN PE=	1717025	0	RET 0	0.021503	Raw
>sp|Q9GKX6|GALM_PIG Aldose 1-epimerase OS=Sus scrofa GN=GALM PE=2 SV=1	7400975	396475	0.0535706	0.022086	LFQ
>sp|Q9GKX6|GALM_PIG Aldose 1-epimerase OS=Sus scrofa GN=GALM PE=2 SV=1	10584450	2255650	0.21311	0.048559	Raw
>sp|Q9GL01|RPN2_PIG Dolichyl-diphosphooligosaccharide--protein glycosyltransferase subunit 2 OS=Sus scrofa GN=RPN2 PE=2 SV=1;>tr|I3LLF2|I3LLF2_PIG Uncharacterized protein (Fragment) OS=Sus scrofa PE=4	0	85602.5	ONH 0	0.355918	LFQ
>sp|Q9GL01|RPN2_PIG Dolichyl-diphosphooligosaccharide--protein glycosyltransferase subunit 2 OS=Sus scrofa GN=RPN2 PE=2 SV=1;>tr|I3LLF2|I3LLF2_PIG Uncharacterized protein (Fragment) OS=Sus scrofa PE=4	0	1774403	ONH 0	0.188574	Raw
>sp|Q9GMB0|RPN1_PIG Dolichyl-diphosphooligosaccharide--protein glycosyltransferase subunit 1 OS=Sus scrofa GN=RPN1 PE=1 SV=1;>tr|F1SPG2|F1SPG2_PIG Dolichyl-diphosphooligosaccharide--protein glycosyltr	346955	388355	1.11932	0.896345	LFQ
>sp|Q9GMB0|RPN1_PIG Dolichyl-diphosphooligosaccharide--protein glycosyltransferase subunit 1 OS=Sus scrofa GN=RPN1 PE=1 SV=1;>tr|F1SPG2|F1SPG2_PIG Dolichyl-diphosphooligosaccharide--protein glycosyltr	773350	2083635	2.6943	0.301454	Raw
>sp|Q9MYT8|ATP5I_PIG ATP synthase subunit e, mitochondrial OS=Sus scrofa GN=ATP5I PE=3 SV=4	4746400	9613275	2.02538	0.044344	LFQ
>sp|Q9MYT8|ATP5I_PIG ATP synthase subunit e, mitochondrial OS=Sus scrofa GN=ATP5I PE=3 SV=4	3322750	10364680	3.11931	0.017816	Raw
>sp|Q9MZ15|VDAC2_PIG Voltage-dependent anion-selective channel protein 2 OS=Sus scrofa GN=VDAC2 PE=2 SV=1;>tr|F1S2F6|F1S2F6_PIG Voltage-dependent anion-selective channel protein 2 OS=Sus scrofa GN=VDA	16129750	12225000	0.757916	0.005132	LFQ
>sp|Q9MZ15|VDAC2_PIG Voltage-dependent anion-selective channel protein 2 OS=Sus scrofa GN=VDAC2 PE=2 SV=1;>tr|F1S2F6|F1S2F6_PIG Voltage-dependent anion-selective channel protein 2 OS=Sus scrofa GN=VDA	21180750	59889000	2.82752	0.060997	Raw
>sp|Q9MZ16|VDAC1_PIG Voltage-dependent anion-selective channel protein 1 OS=Sus scrofa GN=VDAC1 PE=2 SV=3	44917250	32492500	0.723386	0.006298	LFQ
>sp|Q9MZ16|VDAC1_PIG Voltage-dependent anion-selective channel protein 1 OS=Sus scrofa GN=VDAC1 PE=2 SV=3	53409250	181827800	3.40443	0.017478	Raw
>sp|Q9N0F1|ODO2_PIG Dihydrolipoyllysine-residue succinyltransferase component of 2-oxoglutarate dehydrogenase complex, mitochondrial OS=Sus scrofa GN=DLST PE=1 SV=1;>tr|K9IW73|K9IW73_PIG Dihydrolipoyl	0	173665	ONH 0	0.355918	LFQ
>sp|Q9N0F1|ODO2_PIG Dihydrolipoyllysine-residue succinyltransferase component of 2-oxoglutarate dehydrogenase complex, mitochondrial OS=Sus scrofa GN=DLST PE=1 SV=1;>tr|K9IW73|K9IW73_PIG Dihydrolipoyl	0	3376525	ONH 0	0.050416	Raw
>sp|Q9N1F5|GSTO1_PIG Glutathione S-transferase omega-1 OS=Sus scrofa GN=GSTO1 PE=1 SV=2	5220425	1862425	0.356757	0.044896	LFQ
>sp|Q9N1F5|GSTO1_PIG Glutathione S-transferase omega-1 OS=Sus scrofa GN=GSTO1 PE=1 SV=2	5602175	2394275	0.427383	0.113621	Raw
>sp|Q9TSV6|VATG2_PIG V-type proton ATPase subunit G 2 OS=Sus scrofa GN=ATP6V1G2 PE=3 SV=1;>tr|B9TSQ1|B9TSQ1_PIG Vacuolar ATP synthase subunit G2 OS=Sus scrofa GN=ATP6V1G2 PE=2 SV=1	0	10276500	ONH 0	0.027014	LFQ
>sp|Q9TSV6|VATG2_PIG V-type proton ATPase subunit G 2 OS=Sus scrofa GN=ATP6V1G2 PE=3 SV=1;>tr|B9TSQ1|B9TSQ1_PIG Vacuolar ATP synthase subunit G2 OS=Sus scrofa GN=ATP6V1G2 PE=2 SV=1	2585130	23360380	9.03644	0.052779	Raw
>sp|Q9TSX9|PRDX6_PIG Peroxiredoxin-6 OS=Sus scrofa GN=PRDX6 PE=2 SV=3	117410500	100118500	0.852722	0.413036	LFQ
>sp|Q9TSX9|PRDX6_PIG Peroxiredoxin-6 OS=Sus scrofa GN=PRDX6 PE=2 SV=3	170631500	139956500	0.820227	0.595358	Raw
>sp|Q9TUI8|FAAH1_PIG Fatty-acid amide hydrolase 1 OS=Sus scrofa GN=FAAH PE=1 SV=1;>tr|F1S3W2|F1S3W2_PIG Fatty-acid amide hydrolase 1 OS=Sus scrofa GN=FAAH PE=1 SV=1	0	107875	ONH 0	0.355918	LFQ
>sp|Q9TUI8|FAAH1_PIG Fatty-acid amide hydrolase 1 OS=Sus scrofa GN=FAAH PE=1 SV=1;>tr|F1S3W2|F1S3W2_PIG Fatty-acid amide hydrolase 1 OS=Sus scrofa GN=FAAH PE=1 SV=1	0	1998025	ONH 0	0.255357	Raw
>sp|Q9TUZ0|STA5B_PIG Signal transducer and activator of transcription 5B OS=Sus scrofa GN=STAT5B PE=2 SV=1;>tr|E7CR01|E7CR01_PIG Signal transducer and activator of transcription OS=Sus scrofa GN=stat5	0	20032	ONH 0	0.355918	LFQ
>sp|Q9TUZ0|STA5B_PIG Signal transducer and activator of transcription 5B OS=Sus scrofa GN=STAT5B PE=2 SV=1;>tr|E7CR01|E7CR01_PIG Signal transducer and activator of transcription OS=Sus scrofa GN=stat5	0	185480	ONH 0	0.205057	Raw
>sp|Q9TV69|DHDH_PIG Trans-1,2-dihydrobenzene-1,2-diol dehydrogenase OS=Sus scrofa GN=DHDH PE=1 SV=1	2537950	1881600	0.741386	0.678764	LFQ
>sp|Q9TV69|DHDH_PIG Trans-1,2-dihydrobenzene-1,2-diol dehydrogenase OS=Sus scrofa GN=DHDH PE=1 SV=1	4419435	6038375	1.36632	0.551629	Raw
>sp|Q9TVC1-2|VATH_PIG Isoform Beta of V-type proton ATPase subunit H OS=Sus scrofa GN=ATP6V1H;>tr|I3LQB3|I3LQB3_PIG V-type proton ATPase subunit H OS=Sus scrofa GN=ATP6V1H PE=1 SV=1;>sp|Q9TVC1|VATH_PI	311352	1901825	6.10827	0.002792	LFQ
>sp|Q9TVC1-2|VATH_PIG Isoform Beta of V-type proton ATPase subunit H OS=Sus scrofa GN=ATP6V1H;>tr|I3LQB3|I3LQB3_PIG V-type proton ATPase subunit H OS=Sus scrofa GN=ATP6V1H PE=1 SV=1;>sp|Q9TVC1|VATH_PI	1161730	21808750	18.7726	0.009333	Raw
>sp|Q9XSD9|PGS2_PIG Decorin OS=Sus scrofa GN=DCN PE=2 SV=1;>sp|Q9XSD9-2|PGS2_PIG Isoform Short of Decorin OS=Sus scrofa GN=DCN;>tr|F1SQ10|F1SQ10_PIG Decorin OS=Sus scrofa GN=DCN PE=1 SV=1	3558775	0	RET 0	9e-06	LFQ
>sp|Q9XSD9|PGS2_PIG Decorin OS=Sus scrofa GN=DCN PE=2 SV=1;>sp|Q9XSD9-2|PGS2_PIG Isoform Short of Decorin OS=Sus scrofa GN=DCN;>tr|F1SQ10|F1SQ10_PIG Decorin OS=Sus scrofa GN=DCN PE=1 SV=1	10422200	0	RET 0	0.001163	Raw
>tr|A0A075B7I5|A0A075B7I5_PIG Uncharacterized protein OS=Sus scrofa PE=4 SV=1;>tr|A0A075B7J0|A0A075B7J0_PIG Uncharacterized protein OS=Sus scrofa PE=4 SV=2;>tr|A0A075B7I9|A0A075B7I9_PIG Uncharacterize	3887625	720150	0.185242	0.003939	LFQ
>tr|A0A075B7I5|A0A075B7I5_PIG Uncharacterized protein OS=Sus scrofa PE=4 SV=1;>tr|A0A075B7J0|A0A075B7J0_PIG Uncharacterized protein OS=Sus scrofa PE=4 SV=2;>tr|A0A075B7I9|A0A075B7I9_PIG Uncharacterize	4265625	1281175	0.300349	0.025579	Raw
>tr|A0A075B7I7|A0A075B7I7_PIG Uncharacterized protein OS=Sus scrofa PE=4 SV=2;>tr|I3LBK0|I3LBK0_PIG Uncharacterized protein OS=Sus scrofa PE=1 SV=1;>tr|F1STC2|F1STC2_PIG Uncharacterized protein OS=Sus	4359650	0	RET 0	0.166579	LFQ
>tr|A0A075B7I7|A0A075B7I7_PIG Uncharacterized protein OS=Sus scrofa PE=4 SV=2;>tr|I3LBK0|I3LBK0_PIG Uncharacterized protein OS=Sus scrofa PE=1 SV=1;>tr|F1STC2|F1STC2_PIG Uncharacterized protein OS=Sus	8632625	1614425	0.187014	0.022241	Raw
>tr|A0A0A0MY57|A0A0A0MY57_PIG Rho-associated protein kinase 2 OS=Sus scrofa GN=ROCK2 PE=1 SV=1;>sp|M3TYT0|ROCK2_PIG Rho-associated protein kinase 2 OS=Sus scrofa GN=ROCK2 PE=1 SV=1;>tr|M5AYB0|M5AYB0_P	237782	0	RET 0	0.355918	LFQ
>tr|A0A0A0MY57|A0A0A0MY57_PIG Rho-associated protein kinase 2 OS=Sus scrofa GN=ROCK2 PE=1 SV=1;>sp|M3TYT0|ROCK2_PIG Rho-associated protein kinase 2 OS=Sus scrofa GN=ROCK2 PE=1 SV=1;>tr|M5AYB0|M5AYB0_P	219252	201555	0.919283	0.954544	Raw
>tr|A0A0B8RS61|A0A0B8RS61_PIG Ubiquitin carboxyl-terminal hydrolase OS=Sus scrofa domesticus GN=USP9X PE=3 SV=1;>tr|F1RX17|F1RX17_PIG Ubiquitin carboxyl-terminal hydrolase (Fragment) OS=Sus scrofa GN=	0	2558025	ONH 0	0.026258	LFQ
>tr|A0A0B8RS61|A0A0B8RS61_PIG Ubiquitin carboxyl-terminal hydrolase OS=Sus scrofa domesticus GN=USP9X PE=3 SV=1;>tr|F1RX17|F1RX17_PIG Ubiquitin carboxyl-terminal hydrolase (Fragment) OS=Sus scrofa GN=	205112	2921818	14.245	0.109531	Raw
>tr|A0A0B8RSA9|A0A0B8RSA9_PIG Ribosomal protein L7a OS=Sus scrofa domesticus GN=RPL7A PE=4 SV=1;>tr|I3LVI8|I3LVI8_PIG 60S ribosomal protein L7a OS=Sus scrofa GN=RPL7A PE=1 SV=1	0	448450	ONH 0	0.355918	LFQ
>tr|A0A0B8RSA9|A0A0B8RSA9_PIG Ribosomal protein L7a OS=Sus scrofa domesticus GN=RPL7A PE=4 SV=1;>tr|I3LVI8|I3LVI8_PIG 60S ribosomal protein L7a OS=Sus scrofa GN=RPL7A PE=1 SV=1	290220	3163425	10.9001	0.038698	Raw
>tr|A0A0B8RSC2|A0A0B8RSC2_PIG RAB2A, member RAS oncogene family OS=Sus scrofa domesticus GN=RAB2A PE=4 SV=1	7371150	7652850	1.03822	0.659385	LFQ
>tr|A0A0B8RSC2|A0A0B8RSC2_PIG RAB2A, member RAS oncogene family OS=Sus scrofa domesticus GN=RAB2A PE=4 SV=1	8457750	10976330	1.29778	0.374777	Raw
>tr|A0A0B8RSK4|A0A0B8RSK4_PIG Mechanistic target of rapamycin (Serine/threonine kinase) OS=Sus scrofa domesticus GN=MTOR PE=4 SV=1;>tr|F1RHR8|F1RHR8_PIG Uncharacterized protein OS=Sus scrofa GN=MTOR P	0	94327.5	ONH 0	0.355918	LFQ
>tr|A0A0B8RSK4|A0A0B8RSK4_PIG Mechanistic target of rapamycin (Serine/threonine kinase) OS=Sus scrofa domesticus GN=MTOR PE=4 SV=1;>tr|F1RHR8|F1RHR8_PIG Uncharacterized protein OS=Sus scrofa GN=MTOR P	200578	196690	0.980618	0.987152	Raw
>tr|A0A0B8RSX6|A0A0B8RSX6_PIG Filamin A, alpha OS=Sus scrofa domesticus GN=FLNA PE=4 SV=1	123297500	33904780	0.274984	0.000163	LFQ
>tr|A0A0B8RSX6|A0A0B8RSX6_PIG Filamin A, alpha OS=Sus scrofa domesticus GN=FLNA PE=4 SV=1	262587500	26652130	0.101498	0.005632	Raw
>tr|A0A0B8RSY9|A0A0B8RSY9_PIG Enolase 1, (Alpha) OS=Sus scrofa domesticus GN=ENO1 PE=3 SV=1;>tr|I3LK59|I3LK59_PIG Enolase OS=Sus scrofa GN=ENO1 PE=1 SV=1	430165000	632745000	1.47094	0.025353	LFQ
>tr|A0A0B8RSY9|A0A0B8RSY9_PIG Enolase 1, (Alpha) OS=Sus scrofa domesticus GN=ENO1 PE=3 SV=1;>tr|I3LK59|I3LK59_PIG Enolase OS=Sus scrofa GN=ENO1 PE=1 SV=1	1906075000	6430775000	3.37383	0.000426	Raw
>tr|A0A0B8RT78|A0A0B8RT78_PIG ATPase, Na+/K+ transporting, beta 3 polypeptide OS=Sus scrofa domesticus GN=ATP1B3 PE=3 SV=1;>tr|F1SKG6|F1SKG6_PIG Uncharacterized protein (Fragment) OS=Sus scrofa GN=ATP	3029925	0	RET 0	0.024392	LFQ
>tr|A0A0B8RT78|A0A0B8RT78_PIG ATPase, Na+/K+ transporting, beta 3 polypeptide OS=Sus scrofa domesticus GN=ATP1B3 PE=3 SV=1;>tr|F1SKG6|F1SKG6_PIG Uncharacterized protein (Fragment) OS=Sus scrofa GN=ATP	4803650	0	RET 0	1.6e-05	Raw
>tr|A0A0B8RT89|A0A0B8RT89_PIG SAP domain containing ribonucleoprotein OS=Sus scrofa domesticus GN=SARNP PE=4 SV=1	0	95920	ONH 0	0.355918	LFQ
>tr|A0A0B8RT89|A0A0B8RT89_PIG SAP domain containing ribonucleoprotein OS=Sus scrofa domesticus GN=SARNP PE=4 SV=1	0	579568	ONH 0	0	Raw
>tr|A0A0B8RTA8|A0A0B8RTA8_PIG Acyl-CoA dehydrogenase, very long chain OS=Sus scrofa domesticus GN=ACADVL PE=3 SV=1;>tr|I3LLE3|I3LLE3_PIG Uncharacterized protein (Fragment) OS=Sus scrofa GN=LOC10052063	108072	0	RET 0	0.355918	LFQ
>tr|A0A0B8RTA8|A0A0B8RTA8_PIG Acyl-CoA dehydrogenase, very long chain OS=Sus scrofa domesticus GN=ACADVL PE=3 SV=1;>tr|I3LLE3|I3LLE3_PIG Uncharacterized protein (Fragment) OS=Sus scrofa GN=LOC10052063	668088	0	RET 0	0.189048	Raw
>tr|A0A0B8RTB9|A0A0B8RTB9_PIG Proteasome (Prosome, macropain) 26S subunit, non-ATPase, 1 OS=Sus scrofa domesticus GN=PSMD1 PE=4 SV=1	270712	432230	1.59664	0.482707	LFQ
>tr|A0A0B8RTB9|A0A0B8RTB9_PIG Proteasome (Prosome, macropain) 26S subunit, non-ATPase, 1 OS=Sus scrofa domesticus GN=PSMD1 PE=4 SV=1	710680	3410795	4.79934	0.025742	Raw
>tr|A0A0B8RTK7|A0A0B8RTK7_PIG Importin 9 OS=Sus scrofa domesticus GN=IPO9 PE=4 SV=1	0	13548	ONH 0	0.355918	LFQ
>tr|A0A0B8RTK7|A0A0B8RTK7_PIG Importin 9 OS=Sus scrofa domesticus GN=IPO9 PE=4 SV=1	143812	4224230	29.3732	0.355135	Raw
>tr|A0A0B8RTX5|A0A0B8RTX5_PIG Adaptor-related protein complex 2, mu 1 subunit OS=Sus scrofa domesticus GN=AP2M1 PE=4 SV=1;>tr|I3LL07|I3LL07_PIG Uncharacterized protein OS=Sus scrofa GN=AP2M1 PE=1 SV=1	0	28217.5	ONH 0	0.355918	LFQ
>tr|A0A0B8RTX5|A0A0B8RTX5_PIG Adaptor-related protein complex 2, mu 1 subunit OS=Sus scrofa domesticus GN=AP2M1 PE=4 SV=1;>tr|I3LL07|I3LL07_PIG Uncharacterized protein OS=Sus scrofa GN=AP2M1 PE=1 SV=1	0	318375	ONH 0	0.355918	Raw
>tr|A0A0B8RTY4|A0A0B8RTY4_PIG Aconitate hydratase OS=Sus scrofa domesticus GN=ACO1 PE=3 SV=1;>tr|I3LJW4|I3LJW4_PIG Aconitate hydratase OS=Sus scrofa GN=ACO1 PE=1 SV=1	4473100	3153900	0.705081	0.001454	LFQ
>tr|A0A0B8RTY4|A0A0B8RTY4_PIG Aconitate hydratase OS=Sus scrofa domesticus GN=ACO1 PE=3 SV=1;>tr|I3LJW4|I3LJW4_PIG Aconitate hydratase OS=Sus scrofa GN=ACO1 PE=1 SV=1	18921500	13047830	0.689577	0.262055	Raw
>tr|A0A0B8RVE7|A0A0B8RVE7_PIG TROVE domain family, member 2 OS=Sus scrofa domesticus GN=TROVE2 PE=4 SV=1	0	381498	ONH 0	0.025398	LFQ
>tr|A0A0B8RVE7|A0A0B8RVE7_PIG TROVE domain family, member 2 OS=Sus scrofa domesticus GN=TROVE2 PE=4 SV=1	445488	5552650	12.4642	0.125724	Raw
>tr|A0A0B8RVJ2|A0A0B8RVJ2_PIG Ribosomal protein L28 OS=Sus scrofa domesticus GN=RPL28 PE=4 SV=1	0	192685	ONH 0	0.355918	LFQ
>tr|A0A0B8RVJ2|A0A0B8RVJ2_PIG Ribosomal protein L28 OS=Sus scrofa domesticus GN=RPL28 PE=4 SV=1	0	1355675	ONH 0	0.031013	Raw
>tr|A0A0B8RVJ8|A0A0B8RVJ8_PIG RAB8B, member RAS oncogene family OS=Sus scrofa domesticus GN=RAB8B PE=4 SV=1;>tr|F1S091|F1S091_PIG Uncharacterized protein OS=Sus scrofa GN=RAB8B PE=1 SV=1	167730	0	RET 0	0.355918	LFQ
>tr|A0A0B8RVJ8|A0A0B8RVJ8_PIG RAB8B, member RAS oncogene family OS=Sus scrofa domesticus GN=RAB8B PE=4 SV=1;>tr|F1S091|F1S091_PIG Uncharacterized protein OS=Sus scrofa GN=RAB8B PE=1 SV=1	569665	73292.5	0.128659	0.261665	Raw
>tr|A0A0B8RVK4|A0A0B8RVK4_PIG Proteasome subunit beta type OS=Sus scrofa domesticus GN=PSMB2 PE=3 SV=1	997275	3227200	3.23602	0.020372	LFQ
>tr|A0A0B8RVK4|A0A0B8RVK4_PIG Proteasome subunit beta type OS=Sus scrofa domesticus GN=PSMB2 PE=3 SV=1	1572600	5756525	3.66051	0.002692	Raw
>tr|A0A0B8RVS2|A0A0B8RVS2_PIG Proteasome-associated protein ECM29-like protein OS=Sus scrofa domesticus GN=KIAA0368 PE=4 SV=1;>tr|F1SNC6|F1SNC6_PIG Uncharacterized protein (Fragment) OS=Sus scrofa GN=	0	7479	ONH 0	0.355918	LFQ
>tr|A0A0B8RVS2|A0A0B8RVS2_PIG Proteasome-associated protein ECM29-like protein OS=Sus scrofa domesticus GN=KIAA0368 PE=4 SV=1;>tr|F1SNC6|F1SNC6_PIG Uncharacterized protein (Fragment) OS=Sus scrofa GN=	21871	50432.2	2.3059	0.468618	Raw
>tr|A0A0B8RVV9|A0A0B8RVV9_PIG Golgin B1 OS=Sus scrofa domesticus GN=GOLGB1 PE=4 SV=1;>tr|F1SQ16|F1SQ16_PIG Uncharacterized protein OS=Sus scrofa GN=GOLGB1 PE=1 SV=2	0	218705	ONH 0	0.355918	LFQ
>tr|A0A0B8RVV9|A0A0B8RVV9_PIG Golgin B1 OS=Sus scrofa domesticus GN=GOLGB1 PE=4 SV=1;>tr|F1SQ16|F1SQ16_PIG Uncharacterized protein OS=Sus scrofa GN=GOLGB1 PE=1 SV=2	0	281200	ONH 0	0.355918	Raw
>tr|A0A0B8RVW2|A0A0B8RVW2_PIG Golgi glycoprotein 1 OS=Sus scrofa domesticus GN=GLG1 PE=4 SV=1;>tr|I3LPL7|I3LPL7_PIG Uncharacterized protein OS=Sus scrofa GN=GLG1 PE=1 SV=1	0	73142.5	ONH 0	0.355918	LFQ
>tr|A0A0B8RVW2|A0A0B8RVW2_PIG Golgi glycoprotein 1 OS=Sus scrofa domesticus GN=GLG1 PE=4 SV=1;>tr|I3LPL7|I3LPL7_PIG Uncharacterized protein OS=Sus scrofa GN=GLG1 PE=1 SV=1	0	475060	ONH 0	0.200585	Raw
>tr|A0A0B8RVW4|A0A0B8RVW4_PIG Glucose-6-phosphate 1-dehydrogenase OS=Sus scrofa domesticus GN=G6PD PE=3 SV=1;>tr|I3L677|I3L677_PIG Glucose-6-phosphate 1-dehydrogenase (Fragment) OS=Sus scrofa GN=G6PD	0	304542	ONH 0	0.134618	LFQ
>tr|A0A0B8RVW4|A0A0B8RVW4_PIG Glucose-6-phosphate 1-dehydrogenase OS=Sus scrofa domesticus GN=G6PD PE=3 SV=1;>tr|I3L677|I3L677_PIG Glucose-6-phosphate 1-dehydrogenase (Fragment) OS=Sus scrofa GN=G6PD	1185150	4523900	3.81715	0.420399	Raw
>tr|A0A0B8RVW6|A0A0B8RVW6_PIG Farnesyltransferase, CAAX box, alpha OS=Sus scrofa domesticus GN=FNTA PE=4 SV=1	71213	0	RET 0	0.232216	LFQ
>tr|A0A0B8RVW6|A0A0B8RVW6_PIG Farnesyltransferase, CAAX box, alpha OS=Sus scrofa domesticus GN=FNTA PE=4 SV=1	544240	416435	0.765168	0.728546	Raw
>tr|A0A0B8RVY0|A0A0B8RVY0_PIG DnaJ-like subfamily C member 5 OS=Sus scrofa domesticus GN=DNAJC5 PE=4 SV=1	0	174855	ONH 0	0.355918	LFQ
>tr|A0A0B8RVY0|A0A0B8RVY0_PIG DnaJ-like subfamily C member 5 OS=Sus scrofa domesticus GN=DNAJC5 PE=4 SV=1	0	1244525	ONH 0	0.13511	Raw
>tr|A0A0B8RVZ1|A0A0B8RVZ1_PIG Cullin 4B OS=Sus scrofa domesticus GN=CUL4B PE=3 SV=1;>tr|F1RUC1|F1RUC1_PIG Uncharacterized protein (Fragment) OS=Sus scrofa GN=LOC102166171 PE=1 SV=2	0	114718	ONH 0	0.032863	LFQ
>tr|A0A0B8RVZ1|A0A0B8RVZ1_PIG Cullin 4B OS=Sus scrofa domesticus GN=CUL4B PE=3 SV=1;>tr|F1RUC1|F1RUC1_PIG Uncharacterized protein (Fragment) OS=Sus scrofa GN=LOC102166171 PE=1 SV=2	24139.2	796568	32.9989	0.066146	Raw
>tr|A0A0B8RW24|A0A0B8RW24_PIG ATP synthase subunit gamma OS=Sus scrofa domesticus GN=ATP5C1 PE=3 SV=1	5977025	5171625	0.865251	0.505672	LFQ
>tr|A0A0B8RW24|A0A0B8RW24_PIG ATP synthase subunit gamma OS=Sus scrofa domesticus GN=ATP5C1 PE=3 SV=1	7759750	18870000	2.43178	0.085388	Raw
>tr|A0A0B8RW47|A0A0B8RW47_PIG Adenosine deaminase OS=Sus scrofa domesticus GN=ADA PE=3 SV=1;>tr|I3LDF4|I3LDF4_PIG Uncharacterized protein OS=Sus scrofa GN=ADA PE=1 SV=1	1105025	0	RET 0	0.02689	LFQ
>tr|A0A0B8RW47|A0A0B8RW47_PIG Adenosine deaminase OS=Sus scrofa domesticus GN=ADA PE=3 SV=1;>tr|I3LDF4|I3LDF4_PIG Uncharacterized protein OS=Sus scrofa GN=ADA PE=1 SV=1	5903850	0	RET 0	0.034952	Raw
>tr|A0A0B8RZ10|A0A0B8RZ10_PIG Ubiquitin-like modifier activating enzyme 1 OS=Sus scrofa domesticus GN=UBA1 PE=3 SV=1;>tr|F1RWX8|F1RWX8_PIG Uncharacterized protein OS=Sus scrofa GN=UBA1 PE=1 SV=2;>tr|K	42721250	37454250	0.876712	0.399951	LFQ
>tr|A0A0B8RZ10|A0A0B8RZ10_PIG Ubiquitin-like modifier activating enzyme 1 OS=Sus scrofa domesticus GN=UBA1 PE=3 SV=1;>tr|F1RWX8|F1RWX8_PIG Uncharacterized protein OS=Sus scrofa GN=UBA1 PE=1 SV=2;>tr|K	82010500	252877500	3.08348	0.018791	Raw
>tr|A0A0B8RZ32|A0A0B8RZ32_PIG Stress-induced phosphoprotein 1 OS=Sus scrofa domesticus GN=STIP1 PE=4 SV=1;>tr|I3LNG8|I3LNG8_PIG Uncharacterized protein OS=Sus scrofa GN=STIP1 PE=1 SV=1	4599050	8354200	1.81651	0.060934	LFQ
>tr|A0A0B8RZ32|A0A0B8RZ32_PIG Stress-induced phosphoprotein 1 OS=Sus scrofa domesticus GN=STIP1 PE=4 SV=1;>tr|I3LNG8|I3LNG8_PIG Uncharacterized protein OS=Sus scrofa GN=STIP1 PE=1 SV=1	14274400	46837750	3.28124	0.027532	Raw
>tr|A0A0B8RZ72|A0A0B8RZ72_PIG Ribosomal protein L12 OS=Sus scrofa domesticus GN=RPL12 PE=3 SV=1;>tr|Q6QAS5|Q6QAS5_PIG 60S ribosomal protein L12 (Fragment) OS=Sus scrofa GN=RPL12 PE=1 SV=1;>tr|I3LFQ4|I	1289800	5131550	3.97856	0.000207	LFQ
>tr|A0A0B8RZ72|A0A0B8RZ72_PIG Ribosomal protein L12 OS=Sus scrofa domesticus GN=RPL12 PE=3 SV=1;>tr|Q6QAS5|Q6QAS5_PIG 60S ribosomal protein L12 (Fragment) OS=Sus scrofa GN=RPL12 PE=1 SV=1;>tr|I3LFQ4|I	1426975	6327875	4.43447	0.007205	Raw
>tr|A0A0B8RZA3|A0A0B8RZA3_PIG Prohibitin OS=Sus scrofa domesticus GN=PHB PE=4 SV=1;>tr|F2Z543|F2Z543_PIG Uncharacterized protein OS=Sus scrofa GN=PHB PE=1 SV=2;>tr|F1RWF5|F1RWF5_PIG Uncharacterized pr	3466675	2143200	0.618229	0.011052	LFQ
>tr|A0A0B8RZA3|A0A0B8RZA3_PIG Prohibitin OS=Sus scrofa domesticus GN=PHB PE=4 SV=1;>tr|F2Z543|F2Z543_PIG Uncharacterized protein OS=Sus scrofa GN=PHB PE=1 SV=2;>tr|F1RWF5|F1RWF5_PIG Uncharacterized pr	5078125	4518125	0.889723	0.755101	Raw
>tr|A0A0B8RZJ8|A0A0B8RZJ8_PIG Guanine nucleotide binding protein (G protein), beta polypeptide 1 OS=Sus scrofa domesticus GN=GNB1 PE=4 SV=1;>tr|F2Z4Z8|F2Z4Z8_PIG Uncharacterized protein (Fragment) OS=	52308500	77528750	1.48214	0.002482	LFQ
>tr|A0A0B8RZJ8|A0A0B8RZJ8_PIG Guanine nucleotide binding protein (G protein), beta polypeptide 1 OS=Sus scrofa domesticus GN=GNB1 PE=4 SV=1;>tr|F2Z4Z8|F2Z4Z8_PIG Uncharacterized protein (Fragment) OS=	61146500	426325000	6.97219	0.004266	Raw
>tr|A0A0B8RZM8|A0A0B8RZM8_PIG Exportin-2 OS=Sus scrofa domesticus GN=CSE1L PE=4 SV=1;>tr|I3LPP4|I3LPP4_PIG Uncharacterized protein (Fragment) OS=Sus scrofa GN=CSE1L PE=1 SV=1	862150	4552375	5.28026	0.010587	LFQ
>tr|A0A0B8RZM8|A0A0B8RZM8_PIG Exportin-2 OS=Sus scrofa domesticus GN=CSE1L PE=4 SV=1;>tr|I3LPP4|I3LPP4_PIG Uncharacterized protein (Fragment) OS=Sus scrofa GN=CSE1L PE=1 SV=1	2775935	7811600	2.81404	0.10606	Raw
>tr|A0A0B8RZN4|A0A0B8RZN4_PIG Chloride intracellular channel protein OS=Sus scrofa domesticus GN=CLIC4 PE=3 SV=1	20883750	713025	0.0341426	0.000192	LFQ
>tr|A0A0B8RZN4|A0A0B8RZN4_PIG Chloride intracellular channel protein OS=Sus scrofa domesticus GN=CLIC4 PE=3 SV=1	28838250	2002843	0.0694509	0.015851	Raw
>tr|A0A0B8RZQ8|A0A0B8RZQ8_PIG BolA family member 2 OS=Sus scrofa domesticus GN=BOLA2 PE=3 SV=1	0	114232	ONH 0	0.355918	LFQ
>tr|A0A0B8RZQ8|A0A0B8RZQ8_PIG BolA family member 2 OS=Sus scrofa domesticus GN=BOLA2 PE=3 SV=1	0	393750	ONH 0	0.135368	Raw
>tr|A0A0B8RZS7|A0A0B8RZS7_PIG Sterol O-acyltransferase 2 OS=Sus scrofa domesticus GN=ACAT2 PE=3 SV=1;>tr|F1SB62|F1SB62_PIG Uncharacterized protein (Fragment) OS=Sus scrofa GN=ACAT2 PE=1 SV=1	0	145242	ONH 0	0.355918	LFQ
>tr|A0A0B8RZS7|A0A0B8RZS7_PIG Sterol O-acyltransferase 2 OS=Sus scrofa domesticus GN=ACAT2 PE=3 SV=1;>tr|F1SB62|F1SB62_PIG Uncharacterized protein (Fragment) OS=Sus scrofa GN=ACAT2 PE=1 SV=1	684950	977450	1.42704	0.814571	Raw
>tr|A0A0B8S031|A0A0B8S031_PIG Pyruvate kinase OS=Sus scrofa domesticus GN=PKM PE=3 SV=1;>tr|F1SHL9|F1SHL9_PIG Pyruvate kinase (Fragment) OS=Sus scrofa GN=PKM PE=1 SV=2	142572500	354192500	2.4843	0.000404	LFQ
>tr|A0A0B8S031|A0A0B8S031_PIG Pyruvate kinase OS=Sus scrofa domesticus GN=PKM PE=3 SV=1;>tr|F1SHL9|F1SHL9_PIG Pyruvate kinase (Fragment) OS=Sus scrofa GN=PKM PE=1 SV=2	365732500	3591700000	9.82057	0.006674	Raw
>tr|A0A0B8S035|A0A0B8S035_PIG Prenylcysteine oxidase 1 OS=Sus scrofa domesticus GN=PCYOX1 PE=4 SV=1;>tr|I3L9F5|I3L9F5_PIG Uncharacterized protein (Fragment) OS=Sus scrofa GN=PCYOX1 PE=1 SV=1	0	73597.5	ONH 0	0.355918	LFQ
>tr|A0A0B8S035|A0A0B8S035_PIG Prenylcysteine oxidase 1 OS=Sus scrofa domesticus GN=PCYOX1 PE=4 SV=1;>tr|I3L9F5|I3L9F5_PIG Uncharacterized protein (Fragment) OS=Sus scrofa GN=PCYOX1 PE=1 SV=1	0	1138175	ONH 0	0.355918	Raw
>tr|A0A0B8S072|A0A0B8S072_PIG 3-hydroxyisobutyrate dehydrogenase OS=Sus scrofa domesticus GN=HIBADH PE=4 SV=1;>tr|F1SHU0|F1SHU0_PIG Uncharacterized protein (Fragment) OS=Sus scrofa GN=LOC100516841 PE=	1832375	1385950	0.756368	0.068721	LFQ
>tr|A0A0B8S072|A0A0B8S072_PIG 3-hydroxyisobutyrate dehydrogenase OS=Sus scrofa domesticus GN=HIBADH PE=4 SV=1;>tr|F1SHU0|F1SHU0_PIG Uncharacterized protein (Fragment) OS=Sus scrofa GN=LOC100516841 PE=	2698075	2830875	1.04922	0.798672	Raw
>tr|A0A0B8S089|A0A0B8S089_PIG Eukaryotic translation initiation factor 3 subunit A OS=Sus scrofa domesticus GN=EIF3A PE=3 SV=1;>tr|F1S4P6|F1S4P6_PIG Eukaryotic translation initiation factor 3 subunit	0	326145	ONH 0	0.134161	LFQ
>tr|A0A0B8S089|A0A0B8S089_PIG Eukaryotic translation initiation factor 3 subunit A OS=Sus scrofa domesticus GN=EIF3A PE=3 SV=1;>tr|F1S4P6|F1S4P6_PIG Eukaryotic translation initiation factor 3 subunit	112905	1643715	14.5584	0.110224	Raw
>tr|A0A0B8S0A2|A0A0B8S0A2_PIG Chloride intracellular channel protein OS=Sus scrofa domesticus GN=CLIC1 PE=3 SV=1	9485175	2770950	0.292135	5.4e-05	LFQ
>tr|A0A0B8S0A2|A0A0B8S0A2_PIG Chloride intracellular channel protein OS=Sus scrofa domesticus GN=CLIC1 PE=3 SV=1	12190180	4951600	0.406196	0.085096	Raw
>tr|A0A0B8S0B1|A0A0B8S0B1_PIG Adenylyl cyclase-associated protein OS=Sus scrofa domesticus GN=CAP1 PE=3 SV=1;>tr|F1SMC0|F1SMC0_PIG Adenylyl cyclase-associated protein (Fragment) OS=Sus scrofa GN=CAP1	5850575	2500700	0.427428	0.006443	LFQ
>tr|A0A0B8S0B1|A0A0B8S0B1_PIG Adenylyl cyclase-associated protein OS=Sus scrofa domesticus GN=CAP1 PE=3 SV=1;>tr|F1SMC0|F1SMC0_PIG Adenylyl cyclase-associated protein (Fragment) OS=Sus scrofa GN=CAP1	32554250	18146280	0.557417	0.148966	Raw
>tr|A0A0B8S0C0|A0A0B8S0C0_PIG Adaptor-related protein complex 3, sigma 1 subunit OS=Sus scrofa domesticus GN=AP3S1 PE=4 SV=1	0	105935	ONH 0	0.355918	LFQ
>tr|A0A0B8S0C0|A0A0B8S0C0_PIG Adaptor-related protein complex 3, sigma 1 subunit OS=Sus scrofa domesticus GN=AP3S1 PE=4 SV=1	0	111998	ONH 0	0.355918	Raw
>tr|A0A0C3SG01|A0A0C3SG01_PIG Uncharacterized protein OS=Sus scrofa PE=4 SV=1;>sp|P18648|APOA1_PIG Apolipoprotein A-I OS=Sus scrofa GN=APOA1 PE=1 SV=4	40681750	850670	0.0209104	2e-06	LFQ
>tr|A0A0C3SG01|A0A0C3SG01_PIG Uncharacterized protein OS=Sus scrofa PE=4 SV=1;>sp|P18648|APOA1_PIG Apolipoprotein A-I OS=Sus scrofa GN=APOA1 PE=1 SV=4	38749250	2710873	0.0699594	0.013465	Raw
>tr|A0A0D5BWD2|A0A0D5BWD2_PIG Mitochondrial complement component 1 Q subcomponent-binding protein OS=Sus scrofa GN=C1QBP PE=2 SV=1	0	1052875	ONH 0	0.13424	LFQ
>tr|A0A0D5BWD2|A0A0D5BWD2_PIG Mitochondrial complement component 1 Q subcomponent-binding protein OS=Sus scrofa GN=C1QBP PE=2 SV=1	0	3642800	ONH 0	0.000348	Raw
>tr|A0A0D5CDB2|A0A0D5CDB2_PIG N(G),N(G)-dimethylarginine dimethylaminohydrolase 2 OS=Sus scrofa GN=DDAH2 PE=2 SV=1	48488500	10647500	0.219588	0.000119	LFQ
>tr|A0A0D5CDB2|A0A0D5CDB2_PIG N(G),N(G)-dimethylarginine dimethylaminohydrolase 2 OS=Sus scrofa GN=DDAH2 PE=2 SV=1	65751250	29554500	0.44949	0.034179	Raw
>tr|A0A0E3KLW5|A0A0E3KLW5_PIG Nucleoside diphosphate linked moiety X-type motif 3 OS=Sus scrofa GN=NUDT3 PE=2 SV=1	513825	2254950	4.38856	0.113361	LFQ
>tr|A0A0E3KLW5|A0A0E3KLW5_PIG Nucleoside diphosphate linked moiety X-type motif 3 OS=Sus scrofa GN=NUDT3 PE=2 SV=1	1211900	2685350	2.21582	0.078239	Raw
>tr|A0PFK5|A0PFK5_PIG Capping protein (Actin filament) muscle Z-line, alpha 1 OS=Sus scrofa GN=CP alpha1 PE=1 SV=1;>tr|F6Q4Y6|F6Q4Y6_PIG Uncharacterized protein (Fragment) OS=Sus scrofa GN=CAPZA1 PE=1	5402675	1275650	0.236115	0.01641	LFQ
>tr|A0PFK5|A0PFK5_PIG Capping protein (Actin filament) muscle Z-line, alpha 1 OS=Sus scrofa GN=CP alpha1 PE=1 SV=1;>tr|F6Q4Y6|F6Q4Y6_PIG Uncharacterized protein (Fragment) OS=Sus scrofa GN=CAPZA1 PE=1	7629350	5350350	0.701285	0.474085	Raw
>tr|A0PX94|A0PX94_CLONN ATP-dependent protease LA OS=Clostridium novyi (strain NT) GN=NT01CX_0890 PE=4 SV=1	3112775	938900	0.301628	0.326226	LFQ
>tr|A0PX94|A0PX94_CLONN ATP-dependent protease LA OS=Clostridium novyi (strain NT) GN=NT01CX_0890 PE=4 SV=1	5073050	3900475	0.768862	0.722944	Raw
>tr|A0SXU8|A0SXU8_PIG Fatty acid binding protein 4 (Fragment) OS=Sus scrofa GN=FABP4 PE=3 SV=1;>tr|R4H1Z8|R4H1Z8_PIG Adipocyte fatty acid-binding protein OS=Sus scrofa GN=A-FABP PE=2 SV=1;>sp|P86412|M	321675	0	RET 0	0.355918	LFQ
>tr|A0SXU8|A0SXU8_PIG Fatty acid binding protein 4 (Fragment) OS=Sus scrofa GN=FABP4 PE=3 SV=1;>tr|R4H1Z8|R4H1Z8_PIG Adipocyte fatty acid-binding protein OS=Sus scrofa GN=A-FABP PE=2 SV=1;>sp|P86412|M	128212	0	RET 0	0.355918	Raw
>tr|A1XQS3|A1XQS3_PIG Mitochondrial NDUFA4 OS=Sus scrofa GN=NDUFA4 PE=1 SV=1	0	2597875	ONH 0	0.026937	LFQ
>tr|A1XQS3|A1XQS3_PIG Mitochondrial NDUFA4 OS=Sus scrofa GN=NDUFA4 PE=1 SV=1	335985	3749013	11.1583	0.027898	Raw
>tr|A1Z624|A1Z624_PIG Dynein cytoplasmic heavy polypeptide-like protein (Fragment) OS=Sus scrofa PE=2 SV=1	5357850	8344725	1.55748	0.017878	LFQ
>tr|A1Z624|A1Z624_PIG Dynein cytoplasmic heavy polypeptide-like protein (Fragment) OS=Sus scrofa PE=2 SV=1	5898350	8109975	1.37496	0.388468	Raw
>tr|A2SZV5|A2SZV5_PIG Tax1 binding protein 3 (Fragment) OS=Sus scrofa PE=4 SV=1;>tr|F2Z516|F2Z516_PIG Tax1 (Human T-cell leukemia virus type I) binding protein 3 OS=Sus scrofa GN=LOC100519729 PE=1 SV=	0	77217.5	ONH 0	0.355918	LFQ
>tr|A2SZV5|A2SZV5_PIG Tax1 binding protein 3 (Fragment) OS=Sus scrofa PE=4 SV=1;>tr|F2Z516|F2Z516_PIG Tax1 (Human T-cell leukemia virus type I) binding protein 3 OS=Sus scrofa GN=LOC100519729 PE=1 SV=	277912	67977.5	0.2446	0.27524	Raw
>tr|A3EX84|A3EX84_PIG Galectin OS=Sus scrofa GN=LGALS3 PE=1 SV=1	5986300	0	RET 0	8.8e-05	LFQ
>tr|A3EX84|A3EX84_PIG Galectin OS=Sus scrofa GN=LGALS3 PE=1 SV=1	8390300	0	RET 0	0.019261	Raw
>tr|A4D7T6|A4D7T6_PIG Brain-type fatty acid-binding protein OS=Sus scrofa GN=fabp7 PE=2 SV=1;>tr|F1S2T6|F1S2T6_PIG Uncharacterized protein OS=Sus scrofa GN=FABP7 PE=1 SV=1	139362500	63513500	0.455743	0.000292	LFQ
>tr|A4D7T6|A4D7T6_PIG Brain-type fatty acid-binding protein OS=Sus scrofa GN=fabp7 PE=2 SV=1;>tr|F1S2T6|F1S2T6_PIG Uncharacterized protein OS=Sus scrofa GN=FABP7 PE=1 SV=1	109108300	68905750	0.631535	0.104865	Raw
>tr|A4USB5|A4USB5_PIG Cystatin B OS=Sus scrofa PE=2 SV=1;>tr|A3RG87|A3RG87_PIG Cystatin B protein OS=Sus scrofa GN=CstB PE=2 SV=1;>tr|Q19A58|Q19A58_PIG Cystatin B (Fragment) OS=Sus scrofa GN=CSTB PE=4	0	227385	ONH 0	0.355918	LFQ
>tr|A4USB5|A4USB5_PIG Cystatin B OS=Sus scrofa PE=2 SV=1;>tr|A3RG87|A3RG87_PIG Cystatin B protein OS=Sus scrofa GN=CstB PE=2 SV=1;>tr|Q19A58|Q19A58_PIG Cystatin B (Fragment) OS=Sus scrofa GN=CSTB PE=4	337000	964380	2.86166	0.055875	Raw
>tr|A5A755|A5A755_PIG Guanine nucleotide-binding protein (Fragment) OS=Sus scrofa GN=GNAQ PE=2 SV=1;>sp|Q2PKF4|GNAQ_PIG Guanine nucleotide-binding protein G(q) subunit alpha OS=Sus scrofa GN=GNAQ PE=2	289930	58715	0.202514	0.143433	LFQ
>tr|A5A755|A5A755_PIG Guanine nucleotide-binding protein (Fragment) OS=Sus scrofa GN=GNAQ PE=2 SV=1;>sp|Q2PKF4|GNAQ_PIG Guanine nucleotide-binding protein G(q) subunit alpha OS=Sus scrofa GN=GNAQ PE=2	1567275	800105	0.510507	0.310112	Raw
>tr|A5A756|A5A756_PIG Guanine nucleotide-binding protein, alpha-11 (Fragment) OS=Sus scrofa GN=GNA11 PE=2 SV=1;>tr|A4L2Z4|A4L2Z4_PIG Guanine nucleotide-binding protein alpha 14 OS=Sus scrofa GN=GNA14	22244.5	0	RET 0	0.355918	LFQ
>tr|A5A756|A5A756_PIG Guanine nucleotide-binding protein, alpha-11 (Fragment) OS=Sus scrofa GN=GNA11 PE=2 SV=1;>tr|A4L2Z4|A4L2Z4_PIG Guanine nucleotide-binding protein alpha 14 OS=Sus scrofa GN=GNA14	257945	0	RET 0	0.138936	Raw
>tr|A5A768|A5A768_PIG Adaptor-related protein complex 3, delta-1 subunit (Fragment) OS=Sus scrofa GN=AP3D1 PE=2 SV=1;>tr|M3VK02|M3VK02_PIG Adaptor-related protein complex 3, delta 1 subunit OS=Sus scr	0	642895	ONH 0	2e-06	LFQ
>tr|A5A768|A5A768_PIG Adaptor-related protein complex 3, delta-1 subunit (Fragment) OS=Sus scrofa GN=AP3D1 PE=2 SV=1;>tr|M3VK02|M3VK02_PIG Adaptor-related protein complex 3, delta 1 subunit OS=Sus scr	0	2451050	ONH 0	0.020041	Raw
>tr|A5A8V8|A5A8V8_PIG LSM2 homolog, U6 small nuclear RNA associated (S. cerevisiae) OS=Sus scrofa GN=LSM2 PE=4 SV=1;>tr|I3LGB3|I3LGB3_PIG Uncharacterized protein (Fragment) OS=Sus scrofa GN=LSM2 PE=1	0	2163375	ONH 0	0.025774	LFQ
>tr|A5A8V8|A5A8V8_PIG LSM2 homolog, U6 small nuclear RNA associated (S. cerevisiae) OS=Sus scrofa GN=LSM2 PE=4 SV=1;>tr|I3LGB3|I3LGB3_PIG Uncharacterized protein (Fragment) OS=Sus scrofa GN=LSM2 PE=1	527820	3531450	6.69063	0.019599	Raw
>tr|A5A8V9|A5A8V9_PIG Valyl-tRNA synthetase 2 OS=Sus scrofa GN=VARS2 PE=3 SV=1;>tr|B9TSR5|B9TSR5_PIG Valyl-tRNA synthetase OS=Sus scrofa GN=VARS PE=2 SV=1	176970	1383050	7.81517	0.0011	LFQ
>tr|A5A8V9|A5A8V9_PIG Valyl-tRNA synthetase 2 OS=Sus scrofa GN=VARS2 PE=3 SV=1;>tr|B9TSR5|B9TSR5_PIG Valyl-tRNA synthetase OS=Sus scrofa GN=VARS PE=2 SV=1	749098	6263875	8.3619	0.023188	Raw
>tr|A5GFQ9|A5GFQ9_PIG Protein phosphatase 2, regulatory subunit B (B56), delta isoform OS=Sus scrofa GN=PPP2R5D PE=1 SV=1	0	469390	ONH 0	0.028791	LFQ
>tr|A5GFQ9|A5GFQ9_PIG Protein phosphatase 2, regulatory subunit B (B56), delta isoform OS=Sus scrofa GN=PPP2R5D PE=1 SV=1	632490	2707800	4.28117	0.071623	Raw
>tr|A5GFU4|A5GFU4_PIG GNAS complex locus (Fragment) OS=Sus scrofa GN=GNAS PE=1 SV=1;>tr|A5GFU6|A5GFU6_PIG GNAS complex locus OS=Sus scrofa GN=GNAS PE=1 SV=1;>tr|A5GFU3|A5GFU3_PIG GNAS complex locus (F	44962.5	0	RET 0	0.355918	LFQ
>tr|A5GFU4|A5GFU4_PIG GNAS complex locus (Fragment) OS=Sus scrofa GN=GNAS PE=1 SV=1;>tr|A5GFU6|A5GFU6_PIG GNAS complex locus OS=Sus scrofa GN=GNAS PE=1 SV=1;>tr|A5GFU3|A5GFU3_PIG GNAS complex locus (F	235458	0	RET 0	0.355918	Raw
>tr|A5GHK3|A5GHK3_PIG Prefoldin subunit 4 OS=Sus scrofa GN=PFDN4 PE=1 SV=1	0	174568	ONH 0	0.355918	LFQ
>tr|A5GHK3|A5GHK3_PIG Prefoldin subunit 4 OS=Sus scrofa GN=PFDN4 PE=1 SV=1	1165023	694200	0.595868	0.374911	Raw
>tr|A5YV76|A5YV76_PIG Fatty acid synthase OS=Sus scrofa GN=FASN PE=1 SV=1	75141500	115237500	1.53361	0.000964	LFQ
>tr|A5YV76|A5YV76_PIG Fatty acid synthase OS=Sus scrofa GN=FASN PE=1 SV=1	144064000	106930300	0.742242	0.4441	Raw
>tr|A6M930|A6M930_PIG Eukaryotic translation initiation factor 4A isoform 2 OS=Sus scrofa GN=EIF4A2 PE=1 SV=1;>tr|A6M929|A6M929_PIG Eukaryotic translation initiation factor 4A isoform 2 OS=Sus scrofa	358425	881150	2.45839	0.442852	LFQ
>tr|A6M930|A6M930_PIG Eukaryotic translation initiation factor 4A isoform 2 OS=Sus scrofa GN=EIF4A2 PE=1 SV=1;>tr|A6M929|A6M929_PIG Eukaryotic translation initiation factor 4A isoform 2 OS=Sus scrofa	2237950	10640850	4.75473	0.115138	Raw
>tr|A6YNL5|A6YNL5_PIG Calpain 2 OS=Sus scrofa GN=Capn2 PE=2 SV=1;>sp|P43367|CAN2_PIG Calpain-2 catalytic subunit (Fragment) OS=Sus scrofa GN=CAPN2 PE=2 SV=2;>tr|I3LQD3|I3LQD3_PIG Calpain-2 catalytic s	3755100	1256050	0.334492	0.005659	LFQ
>tr|A6YNL5|A6YNL5_PIG Calpain 2 OS=Sus scrofa GN=Capn2 PE=2 SV=1;>sp|P43367|CAN2_PIG Calpain-2 catalytic subunit (Fragment) OS=Sus scrofa GN=CAPN2 PE=2 SV=2;>tr|I3LQD3|I3LQD3_PIG Calpain-2 catalytic s	15949180	4479000	0.280829	0.050398	Raw
>tr|A7E1T5|A7E1T5_PIG Putative uncharacterized protein (Fragment) OS=Sus scrofa PE=2 SV=1;>sp|P12682|HMGB1_PIG High mobility group protein B1 OS=Sus scrofa GN=HMGB1 PE=2 SV=3;>tr|F2Z594|F2Z594_PIG Hig	0	282575	ONH 0	0.355918	LFQ
>tr|A7E1T5|A7E1T5_PIG Putative uncharacterized protein (Fragment) OS=Sus scrofa PE=2 SV=1;>sp|P12682|HMGB1_PIG High mobility group protein B1 OS=Sus scrofa GN=HMGB1 PE=2 SV=3;>tr|F2Z594|F2Z594_PIG Hig	621125	945800	1.52272	0.75943	Raw
>tr|A7KZR3|A7KZR3_PIG Cytochrome P450 (Fragment) OS=Sus scrofa GN=CYP8A1 PE=2 SV=1;>tr|F1SBE5|F1SBE5_PIG Uncharacterized protein OS=Sus scrofa GN=PTGIS PE=1 SV=1	31070	0	RET 0	0.355918	LFQ
>tr|A7KZR3|A7KZR3_PIG Cytochrome P450 (Fragment) OS=Sus scrofa GN=CYP8A1 PE=2 SV=1;>tr|F1SBE5|F1SBE5_PIG Uncharacterized protein OS=Sus scrofa GN=PTGIS PE=1 SV=1	530595	0	RET 0	0.005381	Raw
>tr|A7UIU7|A7UIU7_PIG ATP citrate lyase OS=Sus scrofa GN=ACL PE=2 SV=1;>tr|H9BYW4|H9BYW4_PIG ATP citrate lyase long isoform OS=Sus scrofa GN=ACLY PE=2 SV=1;>tr|G1FJ20|G1FJ20_PIG ATP citrate lyase OS=S	4009425	1571708	0.392003	0.095412	LFQ
>tr|A7UIU7|A7UIU7_PIG ATP citrate lyase OS=Sus scrofa GN=ACL PE=2 SV=1;>tr|H9BYW4|H9BYW4_PIG ATP citrate lyase long isoform OS=Sus scrofa GN=ACLY PE=2 SV=1;>tr|G1FJ20|G1FJ20_PIG ATP citrate lyase OS=S	7772275	7949950	1.02286	0.972805	Raw
>tr|A7YX24|A7YX24_PIG Gamma-synuclein OS=Sus scrofa GN=SNCG PE=1 SV=1	31106000	9992025	0.321225	0.001511	LFQ
>tr|A7YX24|A7YX24_PIG Gamma-synuclein OS=Sus scrofa GN=SNCG PE=1 SV=1	24197230	10389930	0.429385	0.148336	Raw
>tr|A8D349|A8D349_PIG Keratin 18 (Fragment) OS=Sus scrofa GN=KRT18 PE=2 SV=1;>tr|F1SGG1|F1SGG1_PIG Uncharacterized protein OS=Sus scrofa GN=KRT18 PE=1 SV=2	2199225	5427825	2.46806	0.086875	LFQ
>tr|A8D349|A8D349_PIG Keratin 18 (Fragment) OS=Sus scrofa GN=KRT18 PE=2 SV=1;>tr|F1SGG1|F1SGG1_PIG Uncharacterized protein OS=Sus scrofa GN=KRT18 PE=1 SV=2	3447750	7047250	2.04401	0.158624	Raw
>tr|A8QW48|A8QW48_PIG Beta-synuclein OS=Sus scrofa GN=SNCB PE=1 SV=1;>tr|A8TEG0|A8TEG0_PIG Beta-synuclein (Fragment) OS=Sus scrofa GN=SNCB PE=3 SV=1;>tr|B1PLA8|B1PLA8_PIG Beta-synuclein (Fragment) OS=	0	72644000	ONH 0	3e-06	LFQ
>tr|A8QW48|A8QW48_PIG Beta-synuclein OS=Sus scrofa GN=SNCB PE=1 SV=1;>tr|A8TEG0|A8TEG0_PIG Beta-synuclein (Fragment) OS=Sus scrofa GN=SNCB PE=3 SV=1;>tr|B1PLA8|B1PLA8_PIG Beta-synuclein (Fragment) OS=	1179058	103200500	87.5279	0.001537	Raw
>tr|A8U4R4|A8U4R4_PIG Transketolase OS=Sus scrofa GN=tkt PE=1 SV=1	39141750	45492500	1.16225	0.135448	LFQ
>tr|A8U4R4|A8U4R4_PIG Transketolase OS=Sus scrofa GN=tkt PE=1 SV=1	124999000	246377800	1.97104	0.093621	Raw
>tr|A8V978|A8V978_PIG Aquaporin 4 transcript variant b OS=Sus scrofa PE=2 SV=1;>tr|I3LAR7|I3LAR7_PIG Uncharacterized protein OS=Sus scrofa GN=AQP4 PE=1 SV=1	5697550	0	RET 0	0.00018	LFQ
>tr|A8V978|A8V978_PIG Aquaporin 4 transcript variant b OS=Sus scrofa PE=2 SV=1;>tr|I3LAR7|I3LAR7_PIG Uncharacterized protein OS=Sus scrofa GN=AQP4 PE=1 SV=1	15981100	0	RET 0	0.016637	Raw
>tr|A9ED96|A9ED96_PIG CArG-binding factor A OS=Sus scrofa GN=CBF-A PE=2 SV=1	0	1524350	ONH 0	0.046512	LFQ
>tr|A9ED96|A9ED96_PIG CArG-binding factor A OS=Sus scrofa GN=CBF-A PE=2 SV=1	417248	13597950	32.5897	9.3e-05	Raw
>tr|A9LM01|A9LM01_PIG Progesterone receptor membrane component 2 OS=Sus scrofa GN=PGRMC2 PE=1 SV=1;>tr|A3RKG5|A3RKG5_PIG Progesterone receptor membrane component 2 OS=Sus scrofa GN=PGRMC2 PE=1 SV=1	0	3814350	ONH 0	1.7e-05	LFQ
>tr|A9LM01|A9LM01_PIG Progesterone receptor membrane component 2 OS=Sus scrofa GN=PGRMC2 PE=1 SV=1;>tr|A3RKG5|A3RKG5_PIG Progesterone receptor membrane component 2 OS=Sus scrofa GN=PGRMC2 PE=1 SV=1	505810	5309225	10.4965	0.007607	Raw
>tr|A9XFX6|A9XFX6_PIG F-actin capping protein beta subunit OS=Sus scrofa GN=Capzb PE=1 SV=1;>tr|D2JYW3|D2JYW3_PIG F-actin capping protein beta subunit variant I OS=Sus scrofa GN=CAPZB PE=2 SV=1;>tr|A0	9860825	0	RET 0	0.000431	LFQ
>tr|A9XFX6|A9XFX6_PIG F-actin capping protein beta subunit OS=Sus scrofa GN=Capzb PE=1 SV=1;>tr|D2JYW3|D2JYW3_PIG F-actin capping protein beta subunit variant I OS=Sus scrofa GN=CAPZB PE=2 SV=1;>tr|A0	12292200	1438725	0.117044	0.021238	Raw
>tr|B0LY42|B0LY42_PIG CD147 OS=Sus scrofa PE=2 SV=1;>tr|A0A0B8RT65|A0A0B8RT65_PIG Basigin (Ok blood group) OS=Sus scrofa domesticus GN=BSG PE=4 SV=1	182192	0	RET 0	0.355918	LFQ
>tr|B0LY42|B0LY42_PIG CD147 OS=Sus scrofa PE=2 SV=1;>tr|A0A0B8RT65|A0A0B8RT65_PIG Basigin (Ok blood group) OS=Sus scrofa domesticus GN=BSG PE=4 SV=1	2044600	2439300	1.19305	0.798856	Raw
>tr|B1NI70|B1NI70_PIG Adenylate kinase 4, mitochondrial OS=Sus scrofa GN=AK3L1 PE=1 SV=1;>tr|I3LBK8|I3LBK8_PIG Uncharacterized protein (Fragment) OS=Sus scrofa GN=LOC100626333 PE=3 SV=1;>tr|Q15B97|Q15	322950	363525	1.12564	0.936213	LFQ
>tr|B1NI70|B1NI70_PIG Adenylate kinase 4, mitochondrial OS=Sus scrofa GN=AK3L1 PE=1 SV=1;>tr|I3LBK8|I3LBK8_PIG Uncharacterized protein (Fragment) OS=Sus scrofa GN=LOC100626333 PE=3 SV=1;>tr|Q15B97|Q15	949210	616850	0.649856	0.57082	Raw
>tr|B1Q0K1|B1Q0K1_PIG Tubulin polymerization promoting protein p25 alpha OS=Sus scrofa GN=TPPP PE=2 SV=1	154730	0	RET 0	0.355918	LFQ
>tr|B1Q0K1|B1Q0K1_PIG Tubulin polymerization promoting protein p25 alpha OS=Sus scrofa GN=TPPP PE=2 SV=1	629998	0	RET 0	0.063918	Raw
>tr|B2CNZ7|B2CNZ7_PIG Cathepsin B OS=Sus scrofa GN=CTSB PE=3 SV=1;>sp|A1E295|CATB_PIG Cathepsin B OS=Sus scrofa GN=CTSB PE=1 SV=1	0	53165	ONH 0	0.355918	LFQ
>tr|B2CNZ7|B2CNZ7_PIG Cathepsin B OS=Sus scrofa GN=CTSB PE=3 SV=1;>sp|A1E295|CATB_PIG Cathepsin B OS=Sus scrofa GN=CTSB PE=1 SV=1	143738	506262	3.52213	0.337803	Raw
>tr|B3F0B7|B3F0B7_PIG Cellular retinoic acid binding protein 1 OS=Sus scrofa GN=CRABP1 PE=1 SV=1	24515000	133246000	5.43528	0.002416	LFQ
>tr|B3F0B7|B3F0B7_PIG Cellular retinoic acid binding protein 1 OS=Sus scrofa GN=CRABP1 PE=1 SV=1	14438900	171302500	11.864	0.000354	Raw
>tr|B3VFB6|B3VFB6_PIG Calbindin 1 OS=Sus scrofa GN=CALB1 PE=1 SV=1	0	13120000	ONH 0	1.4e-05	LFQ
>tr|B3VFB6|B3VFB6_PIG Calbindin 1 OS=Sus scrofa GN=CALB1 PE=1 SV=1	43742.5	34255250	783.111	1e-06	Raw
>tr|B4YYE1|B4YYE1_PIG Arrestin beta 2 (Fragment) OS=Sus scrofa PE=2 SV=1;>sp|P32120-2|ARRB2_BOVIN Isoform Short of Beta-arrestin-2 OS=Bos taurus GN=ARRB2;>sp|P17870-2|ARRB1_BOVIN Isoform 1B of Beta-ar	0	7379250	ONH 0	0.000877	LFQ
>tr|B4YYE1|B4YYE1_PIG Arrestin beta 2 (Fragment) OS=Sus scrofa PE=2 SV=1;>sp|P32120-2|ARRB2_BOVIN Isoform Short of Beta-arrestin-2 OS=Bos taurus GN=ARRB2;>sp|P17870-2|ARRB1_BOVIN Isoform 1B of Beta-ar	0	65808750	ONH 0	0.000439	Raw
>tr|B5APU3|B5APU3_PIG Actin-related protein 2-like protein OS=Sus scrofa GN=ACTR2 PE=1 SV=1	0	20196.2	ONH 0	0.355918	LFQ
>tr|B5APU3|B5APU3_PIG Actin-related protein 2-like protein OS=Sus scrofa GN=ACTR2 PE=1 SV=1	0	264425	ONH 0	0.355918	Raw
>tr|B5APU7|B5APU7_PIG Actin related protein 2/3 complex subunit 2 OS=Sus scrofa PE=2 SV=1	3511400	0	RET 0	0.024289	LFQ
>tr|B5APU7|B5APU7_PIG Actin related protein 2/3 complex subunit 2 OS=Sus scrofa PE=2 SV=1	4262375	0	RET 0	0.039177	Raw
>tr|B5APU8|B5APU8_PIG Actin-related protein 2/3 complex subunit 3 OS=Sus scrofa GN=ARPC3 PE=1 SV=1	1266675	1361633	1.07497	0.850637	LFQ
>tr|B5APU8|B5APU8_PIG Actin-related protein 2/3 complex subunit 3 OS=Sus scrofa GN=ARPC3 PE=1 SV=1	1980825	1834858	0.92631	0.876009	Raw
>tr|B5APV0|B5APV0_PIG Actin-related protein 2/3 complex subunit 5 OS=Sus scrofa GN=ARPC5 PE=1 SV=1	234598	0	RET 0	0.355918	LFQ
>tr|B5APV0|B5APV0_PIG Actin-related protein 2/3 complex subunit 5 OS=Sus scrofa GN=ARPC5 PE=1 SV=1	138278	0	RET 0	0.355918	Raw
>tr|B5ATG0|B5ATG0_PIG Clathrin light chain (CLTA) protein (Fragment) OS=Sus scrofa PE=2 SV=1	0	665862	ONH 0	0.033305	LFQ
>tr|B5ATG0|B5ATG0_PIG Clathrin light chain (CLTA) protein (Fragment) OS=Sus scrofa PE=2 SV=1	772600	2886775	3.73644	0.023566	Raw
>tr|B5KJG2|B5KJG2_PIG Phosphoglycerate mutase 2 OS=Sus scrofa GN=PGAM2 PE=1 SV=1	0	182110	ONH 0	0.355918	LFQ
>tr|B5KJG2|B5KJG2_PIG Phosphoglycerate mutase 2 OS=Sus scrofa GN=PGAM2 PE=1 SV=1	320060	1012083	3.16217	0.067966	Raw
>tr|B5KN59|B5KN59_PIG NADH-ubiquinone oxidoreductase chain 1 OS=Sus scrofa GN=ND1 PE=3 SV=1;>tr|V5KX37|V5KX37_PIG NADH-ubiquinone oxidoreductase chain 1 OS=Sus scrofa scrofa GN=ND1 PE=3 SV=1;>tr|Q9G7T	0	106465	ONH 0	0.355918	LFQ
>tr|B5KN59|B5KN59_PIG NADH-ubiquinone oxidoreductase chain 1 OS=Sus scrofa GN=ND1 PE=3 SV=1;>tr|V5KX37|V5KX37_PIG NADH-ubiquinone oxidoreductase chain 1 OS=Sus scrofa scrofa GN=ND1 PE=3 SV=1;>tr|Q9G7T	113518	984448	8.67221	0.072013	Raw
>tr|B6CVD6|B6CVD6_PIG Thioredoxin domain-containing 4 OS=Sus scrofa GN=TXNDC4 PE=2 SV=1;>tr|F1SSD2|F1SSD2_PIG Uncharacterized protein OS=Sus scrofa GN=ERP44 PE=1 SV=2	0	11999.5	ONH 0	0.355918	LFQ
>tr|B6CVD6|B6CVD6_PIG Thioredoxin domain-containing 4 OS=Sus scrofa GN=TXNDC4 PE=2 SV=1;>tr|F1SSD2|F1SSD2_PIG Uncharacterized protein OS=Sus scrofa GN=ERP44 PE=1 SV=2	367650	140072	0.380994	0.584007	Raw
>tr|B6DX83|B6DX83_PIG V-crk sarcoma virus CT10 oncogene-like protein isoform b OS=Sus scrofa PE=2 SV=1;>tr|B6DX82|B6DX82_PIG V-crk sarcoma virus CT10 oncogene-like protein isoform a OS=Sus scrofa PE=2	300575	390378	1.29877	0.819176	LFQ
>tr|B6DX83|B6DX83_PIG V-crk sarcoma virus CT10 oncogene-like protein isoform b OS=Sus scrofa PE=2 SV=1;>tr|B6DX82|B6DX82_PIG V-crk sarcoma virus CT10 oncogene-like protein isoform a OS=Sus scrofa PE=2	764122	1404413	1.83794	0.35114	Raw
>tr|B6E241|B6E241_PIG Growth factor receptor bound protein 2 OS=Sus scrofa GN=GRB2 PE=1 SV=1	586050	1653175	2.82088	0.377533	LFQ
>tr|B6E241|B6E241_PIG Growth factor receptor bound protein 2 OS=Sus scrofa GN=GRB2 PE=1 SV=1	1155825	2763325	2.39078	0.40616	Raw
>tr|B6VNT8|B6VNT8_PIG Cardiac muscle alpha actin 1 OS=Sus scrofa GN=ACTC1 PE=2 SV=1;>sp|P68137|ACTS_PIG Actin, alpha skeletal muscle OS=Sus scrofa GN=ACTA1 PE=3 SV=1;>tr|C7AI81|C7AI81_PIG Actin alpha	46131500	25958750	0.562712	0.404795	LFQ
>tr|B6VNT8|B6VNT8_PIG Cardiac muscle alpha actin 1 OS=Sus scrofa GN=ACTC1 PE=2 SV=1;>sp|P68137|ACTS_PIG Actin, alpha skeletal muscle OS=Sus scrofa GN=ACTA1 PE=3 SV=1;>tr|C7AI81|C7AI81_PIG Actin alpha	338728700	249632500	0.736969	0.631954	Raw
>tr|B8XSJ9|B8XSJ9_PIG Monoglyceride lipase OS=Sus scrofa GN=MGLL PE=1 SV=1	3383900	0	RET 0	0.001519	LFQ
>tr|B8XSJ9|B8XSJ9_PIG Monoglyceride lipase OS=Sus scrofa GN=MGLL PE=1 SV=1	3966225	0	RET 0	0.000747	Raw
>tr|B8XTR1|B8XTR1_PIG 1-acylglycerol-3-phosphate O-acyltransferase 3 OS=Sus scrofa GN=AGPAT3 PE=2 SV=1	0	280092	ONH 0	0.029096	LFQ
>tr|B8XTR1|B8XTR1_PIG 1-acylglycerol-3-phosphate O-acyltransferase 3 OS=Sus scrofa GN=AGPAT3 PE=2 SV=1	0	1573875	ONH 0	0.007313	Raw
>tr|B8Y648|B8Y648_PIG Ubiquitin-conjugating enzyme E2L 3 OS=Sus scrofa GN=UBE2L3 PE=1 SV=1	14760000	9472900	0.641795	0.360896	LFQ
>tr|B8Y648|B8Y648_PIG Ubiquitin-conjugating enzyme E2L 3 OS=Sus scrofa GN=UBE2L3 PE=1 SV=1	7354500	12578650	1.71033	0.35611	Raw
>tr|B9M5P6|B9M5P6_GEODF Alpha-1,4 glucan phosphorylase OS=Geobacter daltonii (strain DSM 22248 / JCM 15807 / FRC-32) GN=glgP PE=3 SV=1	0	5191750	ONH 0	0.355918	LFQ
>tr|B9M5P6|B9M5P6_GEODF Alpha-1,4 glucan phosphorylase OS=Geobacter daltonii (strain DSM 22248 / JCM 15807 / FRC-32) GN=glgP PE=3 SV=1	24897250	31135000	1.25054	0.720918	Raw
>tr|B9TRW9|B9TRW9_PIG Guanine nucleotide-binding protein subunit gamma OS=Sus scrofa GN=GNG12 PE=2 SV=1	0	289325	ONH 0	0.355918	LFQ
>tr|B9TRW9|B9TRW9_PIG Guanine nucleotide-binding protein subunit gamma OS=Sus scrofa GN=GNG12 PE=2 SV=1	1613805	602218	0.373166	0.261038	Raw
>tr|B9VVL1|B9VVL1_PCV2 ORF3 OS=Porcine circovirus 2 PE=4 SV=1;>tr|A0A0A7RP18|A0A0A7RP18_PCV2 Orf3 OS=Porcine circovirus 2 PE=4 SV=1;>tr|T2AUQ4|T2AUQ4_PCV2 ORF3 protein OS=Porcine circovirus 2 PE=4 SV=	54667500	0	RET 0	0.355918	LFQ
>tr|B9VVL1|B9VVL1_PCV2 ORF3 OS=Porcine circovirus 2 PE=4 SV=1;>tr|A0A0A7RP18|A0A0A7RP18_PCV2 Orf3 OS=Porcine circovirus 2 PE=4 SV=1;>tr|T2AUQ4|T2AUQ4_PCV2 ORF3 protein OS=Porcine circovirus 2 PE=4 SV=	302282500	316390000	1.04667	0.808475	Raw
>tr|B9W5V0|B9W5V0_PIG Elongation factor 1-alpha OS=Sus scrofa GN=EEF1A2 PE=3 SV=1;>tr|F1STN7|F1STN7_PIG Elongation factor 1-alpha OS=Sus scrofa GN=LOC100514912 PE=3 SV=1;>tr|F1STM4|F1STM4_PIG Elongati	199285	0	RET 0	0.355918	LFQ
>tr|B9W5V0|B9W5V0_PIG Elongation factor 1-alpha OS=Sus scrofa GN=EEF1A2 PE=3 SV=1;>tr|F1STN7|F1STN7_PIG Elongation factor 1-alpha OS=Sus scrofa GN=LOC100514912 PE=3 SV=1;>tr|F1STM4|F1STM4_PIG Elongati	1502600	3679800	2.44896	0.288018	Raw
>tr|C0MHR2|C0MHR2_PIG Clathrin heavy chain OS=Sus scrofa GN=CLTC PE=2 SV=1;>tr|K7GQL8|K7GQL8_PIG Uncharacterized protein (Fragment) OS=Sus scrofa GN=CLTC PE=1 SV=1;>tr|F6PV15|F6PV15_PIG Uncharacterize	131100000	225245000	1.71812	0.000257	LFQ
>tr|C0MHR2|C0MHR2_PIG Clathrin heavy chain OS=Sus scrofa GN=CLTC PE=2 SV=1;>tr|K7GQL8|K7GQL8_PIG Uncharacterized protein (Fragment) OS=Sus scrofa GN=CLTC PE=1 SV=1;>tr|F6PV15|F6PV15_PIG Uncharacterize	203689300	874905000	4.29529	0.008827	Raw
>tr|C1PIG4|C1PIG4_PIG cAMP-dependent protein kinase regulatory subunit type II alpha OS=Sus scrofa GN=PRKAR2A PE=1 SV=1	1059993	3422200	3.22851	0.000579	LFQ
>tr|C1PIG4|C1PIG4_PIG cAMP-dependent protein kinase regulatory subunit type II alpha OS=Sus scrofa GN=PRKAR2A PE=1 SV=1	2367125	38479000	16.2556	0.001865	Raw
>tr|C3RZ98|C3RZ98_PIG Protein arginine N-methyltransferase 5 OS=Sus scrofa GN=PRMT5 PE=1 SV=1	0	402040	ONH 0	0.135641	LFQ
>tr|C3RZ98|C3RZ98_PIG Protein arginine N-methyltransferase 5 OS=Sus scrofa GN=PRMT5 PE=1 SV=1	0	1987550	ONH 0	0.169018	Raw
>tr|C3VEW6|C3VEW6_PIG Selenocysteine lyase (Fragment) OS=Sus scrofa GN=SCLY PE=2 SV=1;>tr|F1SJI1|F1SJI1_PIG Uncharacterized protein OS=Sus scrofa GN=SCLY PE=1 SV=2	0	219830	ONH 0	0.031837	LFQ
>tr|C3VEW6|C3VEW6_PIG Selenocysteine lyase (Fragment) OS=Sus scrofa GN=SCLY PE=2 SV=1;>tr|F1SJI1|F1SJI1_PIG Uncharacterized protein OS=Sus scrofa GN=SCLY PE=1 SV=2	0	2354670	ONH 0	0.116403	Raw
>tr|C3VMK7|C3VMK7_PIG Claudin OS=Sus scrofa GN=CLDN11 PE=2 SV=1	363175	0	RET 0	0.355918	LFQ
>tr|C3VMK7|C3VMK7_PIG Claudin OS=Sus scrofa GN=CLDN11 PE=2 SV=1	1105875	0	RET 0	0.031313	Raw
>tr|C3W331|C3W331_PIG Truncated sirtuin 2 OS=Sus scrofa GN=SIRT2 PE=2 SV=1;>tr|A7XZB4|A7XZB4_PIG Sirtuin 2 (Fragment) OS=Sus scrofa PE=2 SV=1;>tr|B0FWP5|B0FWP5_PIG Sirtuin 2 OS=Sus scrofa GN=SIRT2 PE=	8469475	0	RET 0	0	LFQ
>tr|C3W331|C3W331_PIG Truncated sirtuin 2 OS=Sus scrofa GN=SIRT2 PE=2 SV=1;>tr|A7XZB4|A7XZB4_PIG Sirtuin 2 (Fragment) OS=Sus scrofa PE=2 SV=1;>tr|B0FWP5|B0FWP5_PIG Sirtuin 2 OS=Sus scrofa GN=SIRT2 PE=	27942650	0	RET 0	0.011642	Raw
>tr|C4MXZ1|C4MXZ1_PIG ADP-ribosylation factor 1 OS=Sus scrofa GN=ARF1 PE=1 SV=1;>tr|C4MRC5|C4MRC5_PIG ADP-ribosylation factor 2 OS=Sus scrofa GN=ARF3 PE=3 SV=1;>tr|B9V4E8|B9V4E8_PIG ADP-ribosylation f	33063250	53579500	1.62052	0.155193	LFQ
>tr|C4MXZ1|C4MXZ1_PIG ADP-ribosylation factor 1 OS=Sus scrofa GN=ARF1 PE=1 SV=1;>tr|C4MRC5|C4MRC5_PIG ADP-ribosylation factor 2 OS=Sus scrofa GN=ARF3 PE=3 SV=1;>tr|B9V4E8|B9V4E8_PIG ADP-ribosylation f	42353250	59379750	1.40201	0.416682	Raw
>tr|C5H0C6|C5H0C6_PIG OTUB1 OS=Sus scrofa GN=OTUB1 PE=1 SV=1	5316850	3628950	0.682538	0.039448	LFQ
>tr|C5H0C6|C5H0C6_PIG OTUB1 OS=Sus scrofa GN=OTUB1 PE=1 SV=1	6623750	12360400	1.86607	0.086592	Raw
>tr|C8CKA9|C8CKA9_PIG Interferon-alphaomega OS=Sus scrofa GN=IFN-alphaomega PE=2 SV=1	0	108442	ONH 0	0.355918	LFQ
>tr|C8CKA9|C8CKA9_PIG Interferon-alphaomega OS=Sus scrofa GN=IFN-alphaomega PE=2 SV=1	421150	749300	1.77918	0.715786	Raw
>tr|D0G0C8|D0G0C8_PIG Chaperonin containing TCP1, subunit 2 (Beta) OS=Sus scrofa GN=CCT2 PE=1 SV=1	2349900	5276200	2.24529	0.098945	LFQ
>tr|D0G0C8|D0G0C8_PIG Chaperonin containing TCP1, subunit 2 (Beta) OS=Sus scrofa GN=CCT2 PE=1 SV=1	7948975	73562250	9.25431	0.059092	Raw
>tr|D0G0C9|D0G0C9_PIG Chaperonin containing TCP1, subunit 7 (Eta) OS=Sus scrofa GN=CCT7 PE=2 SV=1;>tr|F1SLF6|F1SLF6_PIG Uncharacterized protein OS=Sus scrofa GN=CCT7 PE=1 SV=2	964625	4237250	4.39264	0.046411	LFQ
>tr|D0G0C9|D0G0C9_PIG Chaperonin containing TCP1, subunit 7 (Eta) OS=Sus scrofa GN=CCT7 PE=2 SV=1;>tr|F1SLF6|F1SLF6_PIG Uncharacterized protein OS=Sus scrofa GN=CCT7 PE=1 SV=2	8096075	50226500	6.20381	0.083344	Raw
>tr|D0G6R7|D0G6R7_PIG Cysteine dioxygenase, type I OS=Sus scrofa GN=CDO1 PE=2 SV=1	1825225	890850	0.488077	0.537533	LFQ
>tr|D0G6R7|D0G6R7_PIG Cysteine dioxygenase, type I OS=Sus scrofa GN=CDO1 PE=2 SV=1	2478875	7723300	3.11565	0.033456	Raw
>tr|D0G6X4|D0G6X4_PIG Farnesyl diphosphate synthase OS=Sus scrofa GN=FDPS PE=1 SV=1	758175	832775	1.09839	0.914101	LFQ
>tr|D0G6X4|D0G6X4_PIG Farnesyl diphosphate synthase OS=Sus scrofa GN=FDPS PE=1 SV=1	4248250	3347808	0.788044	0.71376	Raw
>tr|D0G6X5|D0G6X5_PIG Glutamine synthetase OS=Sus scrofa GN=GLUL PE=1 SV=1;>sp|P46410|GLNA_PIG Glutamine synthetase OS=Sus scrofa GN=GLUL PE=2 SV=3	3260400	207772500	63.7261	0.000558	LFQ
>tr|D0G6X5|D0G6X5_PIG Glutamine synthetase OS=Sus scrofa GN=GLUL PE=1 SV=1;>sp|P46410|GLNA_PIG Glutamine synthetase OS=Sus scrofa GN=GLUL PE=2 SV=3	18267750	1796750000	98.3564	0	Raw
>tr|D0G6Y0|D0G6Y0_PIG Hydroxysteroid (17-beta) dehydrogenase 12 (Fragment) OS=Sus scrofa GN=HSD17B12 PE=2 SV=1;>tr|I3LJY8|I3LJY8_PIG Uncharacterized protein OS=Sus scrofa GN=HSD17B12 PE=1 SV=1;>tr|I3L	4428825	4129775	0.932476	0.551083	LFQ
>tr|D0G6Y0|D0G6Y0_PIG Hydroxysteroid (17-beta) dehydrogenase 12 (Fragment) OS=Sus scrofa GN=HSD17B12 PE=2 SV=1;>tr|I3LJY8|I3LJY8_PIG Uncharacterized protein OS=Sus scrofa GN=HSD17B12 PE=1 SV=1;>tr|I3L	5213525	12531500	2.40365	0.048666	Raw
>tr|D0G7F1|D0G7F1_PIG Sterol carrier protein 2 OS=Sus scrofa GN=SCP2 PE=2 SV=1;>tr|O19066|O19066_PIG Ovarian sterol carrier protein 2 (Fragment) OS=Sus scrofa GN=SCP2 PE=2 SV=1	21861500	22923000	1.04856	0.814192	LFQ
>tr|D0G7F1|D0G7F1_PIG Sterol carrier protein 2 OS=Sus scrofa GN=SCP2 PE=2 SV=1;>tr|O19066|O19066_PIG Ovarian sterol carrier protein 2 (Fragment) OS=Sus scrofa GN=SCP2 PE=2 SV=1	19571230	21175500	1.08197	0.839367	Raw
>tr|D0G7F6|D0G7F6_PIG Triosephosphate isomerase OS=Sus scrofa GN=TPI1 PE=1 SV=1;>tr|Q1W5B8|Q1W5B8_PIG Triosephosphate isomerase OS=Sus scrofa GN=TPI1 PE=2 SV=1;>tr|Q1PC32|Q1PC32_PIG Triosephosphate is	272415000	418047500	1.5346	0.005438	LFQ
>tr|D0G7F6|D0G7F6_PIG Triosephosphate isomerase OS=Sus scrofa GN=TPI1 PE=1 SV=1;>tr|Q1W5B8|Q1W5B8_PIG Triosephosphate isomerase OS=Sus scrofa GN=TPI1 PE=2 SV=1;>tr|Q1PC32|Q1PC32_PIG Triosephosphate is	372827500	623720000	1.67295	0.160172	Raw
>tr|D2JYK4|D2JYK4_PIG CDP-diacylglycerol-inositol 3-phosphatidyltransferase OS=Sus scrofa GN=CDIPT PE=2 SV=1;>tr|D0G6R6|D0G6R6_PIG CDP-diacylglycerol--inositol 3-phosphatidyltransferase OS=Sus scrofa	0	893155	ONH 0	0.033985	LFQ
>tr|D2JYK4|D2JYK4_PIG CDP-diacylglycerol-inositol 3-phosphatidyltransferase OS=Sus scrofa GN=CDIPT PE=2 SV=1;>tr|D0G6R6|D0G6R6_PIG CDP-diacylglycerol--inositol 3-phosphatidyltransferase OS=Sus scrofa	164570	1097043	6.66612	0.114077	Raw
>tr|D2KQR0|D2KQR0_PIG Microtubule-associated protein 1 light chain 3 alpha OS=Sus scrofa GN=MAP1LC3A PE=1 SV=1	5352125	0	RET 0	0.000614	LFQ
>tr|D2KQR0|D2KQR0_PIG Microtubule-associated protein 1 light chain 3 alpha OS=Sus scrofa GN=MAP1LC3A PE=1 SV=1	4161625	1059925	0.25469	0.044582	Raw
>tr|D2XN65|D2XN65_PIG Glycerol-3-phosphate dehydrogenase [NAD(+)] OS=Sus scrofa PE=3 SV=1	23758630	0	RET 0	0.013764	LFQ
>tr|D2XN65|D2XN65_PIG Glycerol-3-phosphate dehydrogenase [NAD(+)] OS=Sus scrofa PE=3 SV=1	34985500	0	RET 0	0.00437	Raw
>tr|D3GGC8|D3GGC8_PIG Actinin-associated LIM protein 4 OS=Sus scrofa PE=2 SV=1;>tr|D3GGC9|D3GGC9_PIG Actinin-associated LIM protein 3 OS=Sus scrofa GN=PDLIM3 PE=1 SV=1;>tr|I3L9B6|I3L9B6_PIG PDZ and LI	185632	0	RET 0	0.355918	LFQ
>tr|D3GGC8|D3GGC8_PIG Actinin-associated LIM protein 4 OS=Sus scrofa PE=2 SV=1;>tr|D3GGC9|D3GGC9_PIG Actinin-associated LIM protein 3 OS=Sus scrofa GN=PDLIM3 PE=1 SV=1;>tr|I3L9B6|I3L9B6_PIG PDZ and LI	447600	181945	0.40649	0.112639	Raw
>tr|D3K5N7|D3K5N7_PIG ELAV-like protein OS=Sus scrofa GN=ELAVL1 PE=1 SV=1	0	104635	ONH 0	0.355918	LFQ
>tr|D3K5N7|D3K5N7_PIG ELAV-like protein OS=Sus scrofa GN=ELAVL1 PE=1 SV=1	61125	674625	11.0368	0.400009	Raw
>tr|D7RA29|D7RA29_PIG Microtubule-associated protein 1 light chain 3 beta OS=Sus scrofa GN=MAP1LC3B PE=1 SV=1	1023425	0	RET 0	0.139053	LFQ
>tr|D7RA29|D7RA29_PIG Microtubule-associated protein 1 light chain 3 beta OS=Sus scrofa GN=MAP1LC3B PE=1 SV=1	1679938	828145	0.492962	0.446439	Raw
>tr|D9I9Y4|D9I9Y4_PIG Fat mass and obesity-associated protein variant 6 OS=Sus scrofa GN=FTO PE=2 SV=1;>tr|D4NXM1|D4NXM1_PIG Fat mass and obesity-associated protein variant 2 OS=Sus scrofa GN=FTO PE=2	0	18660.8	ONH 0	0.355918	LFQ
>tr|D9I9Y4|D9I9Y4_PIG Fat mass and obesity-associated protein variant 6 OS=Sus scrofa GN=FTO PE=2 SV=1;>tr|D4NXM1|D4NXM1_PIG Fat mass and obesity-associated protein variant 2 OS=Sus scrofa GN=FTO PE=2	0	357088	ONH 0	0.239468	Raw
>tr|E1CAJ5|E1CAJ5_PIG Protein disulfide-isomerase OS=Sus scrofa GN=grp-58 PE=1 SV=1	2759675	7023125	2.54491	0.169567	LFQ
>tr|E1CAJ5|E1CAJ5_PIG Protein disulfide-isomerase OS=Sus scrofa GN=grp-58 PE=1 SV=1	10597330	93051750	8.78068	0.152113	Raw
>tr|E1CAJ6|E1CAJ6_PIG Protein disulfide isomerase P5 OS=Sus scrofa GN=pdi-p5 PE=1 SV=1	560155	480345	0.857522	0.82191	LFQ
>tr|E1CAJ6|E1CAJ6_PIG Protein disulfide isomerase P5 OS=Sus scrofa GN=pdi-p5 PE=1 SV=1	2177350	6094175	2.7989	0.002886	Raw
>tr|E2JL22|E2JL22_PIG Myelin-oligodendrocyte glycoprotein OS=Sus scrofa GN=MOG PE=3 SV=1	10173900	0	RET 0	4.1e-05	LFQ
>tr|E2JL22|E2JL22_PIG Myelin-oligodendrocyte glycoprotein OS=Sus scrofa GN=MOG PE=3 SV=1	14324530	0	RET 0	0.009601	Raw
>tr|E7EI18|E7EI18_PIG Adenosylhomocysteinase OS=Sus scrofa PE=2 SV=1;>tr|F1S610|F1S610_PIG Adenosylhomocysteinase (Fragment) OS=Sus scrofa GN=AHCYL1 PE=1 SV=2;>tr|F1SMQ4|F1SMQ4_PIG Adenosylhomocystein	0	127610	ONH 0	0.355918	LFQ
>tr|E7EI18|E7EI18_PIG Adenosylhomocysteinase OS=Sus scrofa PE=2 SV=1;>tr|F1S610|F1S610_PIG Adenosylhomocysteinase (Fragment) OS=Sus scrofa GN=AHCYL1 PE=1 SV=2;>tr|F1SMQ4|F1SMQ4_PIG Adenosylhomocystein	0	2106875	ONH 0	0.121265	Raw
>tr|E7EI20|E7EI20_PIG Rho GDP dissociation inhibitor alpha OS=Sus scrofa GN=ARHGDIA PE=2 SV=1	81534750	28932250	0.354846	0.001988	LFQ
>tr|E7EI20|E7EI20_PIG Rho GDP dissociation inhibitor alpha OS=Sus scrofa GN=ARHGDIA PE=2 SV=1	114845500	43712250	0.380618	0.018276	Raw
>tr|F1RF32|F1RF32_PIG Uncharacterized protein (Fragment) OS=Sus scrofa GN=ARL2BP PE=4 SV=2	0	49240	ONH 0	0.355918	LFQ
>tr|F1RF32|F1RF32_PIG Uncharacterized protein (Fragment) OS=Sus scrofa GN=ARL2BP PE=4 SV=2	0	61542.5	ONH 0	0.355918	Raw
>tr|F1RF33|F1RF33_PIG Uncharacterized protein OS=Sus scrofa GN=PLLP PE=4 SV=2	9207750	0	RET 0	0.134514	LFQ
>tr|F1RF33|F1RF33_PIG Uncharacterized protein OS=Sus scrofa GN=PLLP PE=4 SV=2	6570150	0	RET 0	0.039799	Raw
>tr|F1RF51|F1RF51_PIG Uncharacterized protein OS=Sus scrofa GN=RNASEK PE=4 SV=1	0	316125	ONH 0	0.355918	LFQ
>tr|F1RF51|F1RF51_PIG Uncharacterized protein OS=Sus scrofa GN=RNASEK PE=4 SV=1	0	604148	ONH 0	0.147849	Raw
>tr|F1RF91|F1RF91_PIG Uncharacterized protein (Fragment) OS=Sus scrofa GN=FBXO2 PE=1 SV=1	0	86815	ONH 0	0.355918	LFQ
>tr|F1RF91|F1RF91_PIG Uncharacterized protein (Fragment) OS=Sus scrofa GN=FBXO2 PE=1 SV=1	264515	1634245	6.17827	0.008093	Raw
>tr|F1RFA5|F1RFA5_PIG Uncharacterized protein (Fragment) OS=Sus scrofa GN=PGP PE=1 SV=1	179402	0	RET 0	0.355918	LFQ
>tr|F1RFA5|F1RFA5_PIG Uncharacterized protein (Fragment) OS=Sus scrofa GN=PGP PE=1 SV=1	383868	1225798	3.19328	0.428826	Raw
>tr|F1RFD4|F1RFD4_PIG Uncharacterized protein OS=Sus scrofa GN=USMG5 PE=1 SV=1	1955775	2212900	1.13147	0.887052	LFQ
>tr|F1RFD4|F1RFD4_PIG Uncharacterized protein OS=Sus scrofa GN=USMG5 PE=1 SV=1	2455100	5254375	2.14019	0.251654	Raw
>tr|F1RFF5|F1RFF5_PIG Uncharacterized protein OS=Sus scrofa GN=NIPSNAP1 PE=1 SV=1	210020	1835500	8.73964	0.002076	LFQ
>tr|F1RFF5|F1RFF5_PIG Uncharacterized protein OS=Sus scrofa GN=NIPSNAP1 PE=1 SV=1	271000	3964825	14.6304	0.00364	Raw
>tr|F1RFH3|F1RFH3_PIG Neurofilament heavy polypeptide OS=Sus scrofa GN=NEFH PE=1 SV=1	6261525	0	RET 0	0.001426	LFQ
>tr|F1RFH3|F1RFH3_PIG Neurofilament heavy polypeptide OS=Sus scrofa GN=NEFH PE=1 SV=1	12331780	0	RET 0	0.036473	Raw
>tr|F1RFI1|F1RFI1_PIG Elongation factor Tu OS=Sus scrofa GN=TUFM PE=1 SV=1	0	100598	ONH 0	0.355918	LFQ
>tr|F1RFI1|F1RFI1_PIG Elongation factor Tu OS=Sus scrofa GN=TUFM PE=1 SV=1	0	1317075	ONH 0	0.355918	Raw
>tr|F1RFI2|F1RFI2_PIG AP complex subunit beta OS=Sus scrofa GN=AP1B1 PE=1 SV=2;>tr|I3LV02|I3LV02_PIG AP complex subunit beta OS=Sus scrofa GN=AP1B1 PE=1 SV=1	60887.5	622850	10.2295	0.000824	LFQ
>tr|F1RFI2|F1RFI2_PIG AP complex subunit beta OS=Sus scrofa GN=AP1B1 PE=1 SV=2;>tr|I3LV02|I3LV02_PIG AP complex subunit beta OS=Sus scrofa GN=AP1B1 PE=1 SV=1	320702	4232875	13.1988	0.010906	Raw
>tr|F1RFQ7|F1RFQ7_PIG GTP-binding nuclear protein Ran OS=Sus scrofa GN=RAN PE=1 SV=2	20933500	53870250	2.5734	0.006926	LFQ
>tr|F1RFQ7|F1RFQ7_PIG GTP-binding nuclear protein Ran OS=Sus scrofa GN=RAN PE=1 SV=2	23932750	92993500	3.88562	0.000792	Raw
>tr|F1RFX9|F1RFX9_PIG Uncharacterized protein OS=Sus scrofa GN=OMC PE=1 SV=1;>tr|A0A0B8RT73|A0A0B8RT73_PIG Mitochondrial 2-oxoglutarate/malate carrier protein OS=Sus scrofa domesticus GN=SLC25A11 PE=3	2235750	2563375	1.14654	0.692263	LFQ
>tr|F1RFX9|F1RFX9_PIG Uncharacterized protein OS=Sus scrofa GN=OMC PE=1 SV=1;>tr|A0A0B8RT73|A0A0B8RT73_PIG Mitochondrial 2-oxoglutarate/malate carrier protein OS=Sus scrofa domesticus GN=SLC25A11 PE=3	3185995	6995825	2.19581	0.11494	Raw
>tr|F1RFY1|F1RFY1_PIG Profilin OS=Sus scrofa GN=PFN1 PE=1 SV=1	75675750	49360000	0.652257	0.010806	LFQ
>tr|F1RFY1|F1RFY1_PIG Profilin OS=Sus scrofa GN=PFN1 PE=1 SV=1	61568250	64492000	1.04749	0.863046	Raw
>tr|F1RG07|F1RG07_PIG Uncharacterized protein (Fragment) OS=Sus scrofa GN=PHYHIPL PE=1 SV=2	55220	0	RET 0	0.355918	LFQ
>tr|F1RG07|F1RG07_PIG Uncharacterized protein (Fragment) OS=Sus scrofa GN=PHYHIPL PE=1 SV=2	1108200	0	RET 0	0.188655	Raw
>tr|F1RG16|F1RG16_PIG Uncharacterized protein OS=Sus scrofa GN=HNRNPF PE=1 SV=1	0	108530	ONH 0	0.355918	LFQ
>tr|F1RG16|F1RG16_PIG Uncharacterized protein OS=Sus scrofa GN=HNRNPF PE=1 SV=1	0	992375	ONH 0	0.355918	Raw
>tr|F1RG17|F1RG17_PIG Nucleoside diphosphate kinase OS=Sus scrofa GN=NME3 PE=1 SV=2	9704250	5577250	0.574722	0.411303	LFQ
>tr|F1RG17|F1RG17_PIG Nucleoside diphosphate kinase OS=Sus scrofa GN=NME3 PE=1 SV=2	5766550	12106300	2.0994	0.033844	Raw
>tr|F1RG66|F1RG66_PIG Uncharacterized protein (Fragment) OS=Sus scrofa GN=PITPNB PE=1 SV=2;>tr|I3LGJ4|I3LGJ4_PIG Uncharacterized protein OS=Sus scrofa GN=PITPNB PE=1 SV=1	152292	0	RET 0	0.355918	LFQ
>tr|F1RG66|F1RG66_PIG Uncharacterized protein (Fragment) OS=Sus scrofa GN=PITPNB PE=1 SV=2;>tr|I3LGJ4|I3LGJ4_PIG Uncharacterized protein OS=Sus scrofa GN=PITPNB PE=1 SV=1	201882	350975	1.73851	0.725347	Raw
>tr|F1RG87|F1RG87_PIG Uncharacterized protein OS=Sus scrofa GN=CRYBB2 PE=1 SV=1	136600000	122967500	0.900201	0.549078	LFQ
>tr|F1RG87|F1RG87_PIG Uncharacterized protein OS=Sus scrofa GN=CRYBB2 PE=1 SV=1	170642500	166255000	0.974288	0.940447	Raw
>tr|F1RGA3|F1RGA3_PIG Uncharacterized protein (Fragment) OS=Sus scrofa GN=STX1B PE=1 SV=2	425700	0	RET 0	0.355918	LFQ
>tr|F1RGA3|F1RGA3_PIG Uncharacterized protein (Fragment) OS=Sus scrofa GN=STX1B PE=1 SV=2	1270050	286900	0.225897	0.12644	Raw
>tr|F1RGA7|F1RGA7_PIG Uncharacterized protein OS=Sus scrofa GN=SART3 PE=1 SV=2	0	60097.5	ONH 0	0.355918	LFQ
>tr|F1RGA7|F1RGA7_PIG Uncharacterized protein OS=Sus scrofa GN=SART3 PE=1 SV=2	0	401948	ONH 0	0.189999	Raw
>tr|F1RGC0|F1RGC0_PIG Uncharacterized protein (Fragment) OS=Sus scrofa GN=LOC100517228 PE=1 SV=2;>tr|I3LK51|I3LK51_PIG Uncharacterized protein (Fragment) OS=Sus scrofa PE=3 SV=1	0	277950	ONH 0	0.355918	LFQ
>tr|F1RGC0|F1RGC0_PIG Uncharacterized protein (Fragment) OS=Sus scrofa GN=LOC100517228 PE=1 SV=2;>tr|I3LK51|I3LK51_PIG Uncharacterized protein (Fragment) OS=Sus scrofa PE=3 SV=1	328202	1252525	3.81632	0.011088	Raw
>tr|F1RGC9|F1RGC9_PIG Uncharacterized protein OS=Sus scrofa GN=PSMD13 PE=1 SV=1	0	115760	ONH 0	0.135262	LFQ
>tr|F1RGC9|F1RGC9_PIG Uncharacterized protein OS=Sus scrofa GN=PSMD13 PE=1 SV=1	136040	1381275	10.1534	0.05105	Raw
>tr|F1RGD9|F1RGD9_PIG Uncharacterized protein OS=Sus scrofa GN=HARS PE=1 SV=1	0	4473	ONH 0	0.355918	LFQ
>tr|F1RGD9|F1RGD9_PIG Uncharacterized protein OS=Sus scrofa GN=HARS PE=1 SV=1	0	69175	ONH 0	0.355918	Raw
>tr|F1RGE3|F1RGE3_PIG NADH dehydrogenase [ubiquinone] 1 alpha subcomplex subunit 2 OS=Sus scrofa GN=LOC100520950 PE=4 SV=1;>tr|I3LS16|I3LS16_PIG NADH dehydrogenase [ubiquinone] 1 alpha subcomplex subu	1378125	3741125	2.71465	0.029793	LFQ
>tr|F1RGE3|F1RGE3_PIG NADH dehydrogenase [ubiquinone] 1 alpha subcomplex subunit 2 OS=Sus scrofa GN=LOC100520950 PE=4 SV=1;>tr|I3LS16|I3LS16_PIG NADH dehydrogenase [ubiquinone] 1 alpha subcomplex subu	1288578	4626325	3.59026	0.071572	Raw
>tr|F1RGF9|F1RGF9_PIG Uncharacterized protein (Fragment) OS=Sus scrofa GN=ATP1A3 PE=1 SV=2;>tr|D2WKD7|D2WKD7_PIG Na+/K+ transporting alpha 3 polypeptide OS=Sus scrofa GN=ATP1A3 PE=2 SV=1	78918500	53425750	0.676974	0.000379	LFQ
>tr|F1RGF9|F1RGF9_PIG Uncharacterized protein (Fragment) OS=Sus scrofa GN=ATP1A3 PE=1 SV=2;>tr|D2WKD7|D2WKD7_PIG Na+/K+ transporting alpha 3 polypeptide OS=Sus scrofa GN=ATP1A3 PE=2 SV=1	262780000	332437500	1.26508	0.391346	Raw
>tr|F1RGG1|F1RGG1_PIG Uncharacterized protein OS=Sus scrofa GN=LOC100518254 PE=1 SV=2;>sp|Q29308|RS19_PIG 40S ribosomal protein S19 (Fragment) OS=Sus scrofa GN=RPS19 PE=2 SV=3	3047875	9225925	3.027	0.010166	LFQ
>tr|F1RGG1|F1RGG1_PIG Uncharacterized protein OS=Sus scrofa GN=LOC100518254 PE=1 SV=2;>sp|Q29308|RS19_PIG 40S ribosomal protein S19 (Fragment) OS=Sus scrofa GN=RPS19 PE=2 SV=3	1193728	13472230	11.2858	0.005486	Raw
>tr|F1RGI2|F1RGI2_PIG Uncharacterized protein OS=Sus scrofa GN=LOC100514845 PE=1 SV=2	6897750	4755825	0.689475	0.076878	LFQ
>tr|F1RGI2|F1RGI2_PIG Uncharacterized protein OS=Sus scrofa GN=LOC100514845 PE=1 SV=2	8421325	9648050	1.14567	0.495	Raw
>tr|F1RGI7|F1RGI7_PIG Uncharacterized protein OS=Sus scrofa GN=MATR3 PE=1 SV=2;>tr|A0A0B8RVQ4|A0A0B8RVQ4_PIG Matrin 3 OS=Sus scrofa domesticus GN=MATR3 PE=4 SV=1	347475	1568875	4.51507	0.004547	LFQ
>tr|F1RGI7|F1RGI7_PIG Uncharacterized protein OS=Sus scrofa GN=MATR3 PE=1 SV=2;>tr|A0A0B8RVQ4|A0A0B8RVQ4_PIG Matrin 3 OS=Sus scrofa domesticus GN=MATR3 PE=4 SV=1	466715	12272650	26.2958	0.020586	Raw
>tr|F1RGJ2|F1RGJ2_PIG Uncharacterized protein OS=Sus scrofa GN=CTNNA1 PE=1 SV=2	0	54285	ONH 0	0.355918	LFQ
>tr|F1RGJ2|F1RGJ2_PIG Uncharacterized protein OS=Sus scrofa GN=CTNNA1 PE=1 SV=2	0	711375	ONH 0	0.080032	Raw
>tr|F1RGJ3|F1RGJ3_PIG Stress-70 protein, mitochondrial OS=Sus scrofa GN=HSPA9 PE=1 SV=2	9911050	23870750	2.4085	0.000148	LFQ
>tr|F1RGJ3|F1RGJ3_PIG Stress-70 protein, mitochondrial OS=Sus scrofa GN=HSPA9 PE=1 SV=2	22665250	134871300	5.95058	0.00042	Raw
>tr|F1RGM3|F1RGM3_PIG Uncharacterized protein OS=Sus scrofa GN=TXNDC17 PE=1 SV=1	2873300	2359600	0.821216	0.566509	LFQ
>tr|F1RGM3|F1RGM3_PIG Uncharacterized protein OS=Sus scrofa GN=TXNDC17 PE=1 SV=1	2010390	2717460	1.35171	0.378978	Raw
>tr|F1RGP1|F1RGP1_PIG Uncharacterized protein OS=Sus scrofa GN=MYBBP1A PE=1 SV=1	0	236950	ONH 0	0.028933	LFQ
>tr|F1RGP1|F1RGP1_PIG Uncharacterized protein OS=Sus scrofa GN=MYBBP1A PE=1 SV=1	0	1036725	ONH 0	0.043322	Raw
>tr|F1RGP8|F1RGP8_PIG Uncharacterized protein (Fragment) OS=Sus scrofa GN=PBXIP1 PE=1 SV=2;>tr|A0A0B8RTE0|A0A0B8RTE0_PIG Pre-B-cell leukemia homeobox interacting protein 1 OS=Sus scrofa domesticus GN=	621240	0	RET 0	2e-06	LFQ
>tr|F1RGP8|F1RGP8_PIG Uncharacterized protein (Fragment) OS=Sus scrofa GN=PBXIP1 PE=1 SV=2;>tr|A0A0B8RTE0|A0A0B8RTE0_PIG Pre-B-cell leukemia homeobox interacting protein 1 OS=Sus scrofa domesticus GN=	2250905	0	RET 0	0.021361	Raw
>tr|F1RGQ5|F1RGQ5_PIG Uncharacterized protein OS=Sus scrofa GN=UBE2G1 PE=3 SV=2	0	79810	ONH 0	0.355918	LFQ
>tr|F1RGQ5|F1RGQ5_PIG Uncharacterized protein OS=Sus scrofa GN=UBE2G1 PE=3 SV=2	0	77930	ONH 0	0.355918	Raw
>tr|F1RGR7|F1RGR7_PIG Uncharacterized protein OS=Sus scrofa GN=KRTCAP2 PE=1 SV=2	0	106445	ONH 0	0.355918	LFQ
>tr|F1RGR7|F1RGR7_PIG Uncharacterized protein OS=Sus scrofa GN=KRTCAP2 PE=1 SV=2	0	599345	ONH 0	0.056556	Raw
>tr|F1RGU1|F1RGU1_PIG Uncharacterized protein OS=Sus scrofa GN=TSNAX PE=1 SV=1	0	276115	ONH 0	0.15529	LFQ
>tr|F1RGU1|F1RGU1_PIG Uncharacterized protein OS=Sus scrofa GN=TSNAX PE=1 SV=1	26030	1134010	43.5655	0.044019	Raw
>tr|F1RGY2|F1RGY2_PIG Guanine nucleotide-binding protein subunit gamma (Fragment) OS=Sus scrofa GN=GNG4 PE=1 SV=1	0	134290	ONH 0	0.355918	LFQ
>tr|F1RGY2|F1RGY2_PIG Guanine nucleotide-binding protein subunit gamma (Fragment) OS=Sus scrofa GN=GNG4 PE=1 SV=1	0	383915	ONH 0	0.159331	Raw
>tr|F1RH41|F1RH41_PIG Uncharacterized protein OS=Sus scrofa GN=LOC100524748 PE=1 SV=1	0	272425	ONH 0	0.355918	LFQ
>tr|F1RH41|F1RH41_PIG Uncharacterized protein OS=Sus scrofa GN=LOC100524748 PE=1 SV=1	0	490772	ONH 0	0.12985	Raw
>tr|F1RH94|F1RH94_PIG Uncharacterized protein (Fragment) OS=Sus scrofa GN=HNRNPA0 PE=1 SV=2	0	57320	ONH 0	0.355918	LFQ
>tr|F1RH94|F1RH94_PIG Uncharacterized protein (Fragment) OS=Sus scrofa GN=HNRNPA0 PE=1 SV=2	679222	369575	0.544115	0.528522	Raw
>tr|F1RHE6|F1RHE6_PIG Uncharacterized protein OS=Sus scrofa GN=KCTD12 PE=1 SV=1	3957400	0	RET 0	1e-06	LFQ
>tr|F1RHE6|F1RHE6_PIG Uncharacterized protein OS=Sus scrofa GN=KCTD12 PE=1 SV=1	4837450	878175	0.181537	0.008943	Raw
>tr|F1RHH8|F1RHH8_PIG Uncharacterized protein (Fragment) OS=Sus scrofa GN=PRPF8 PE=1 SV=2	0	4199450	ONH 0	0.014253	LFQ
>tr|F1RHH8|F1RHH8_PIG Uncharacterized protein (Fragment) OS=Sus scrofa GN=PRPF8 PE=1 SV=2	0	4431163	ONH 0	0.098577	Raw
>tr|F1RHJ2|F1RHJ2_PIG Uncharacterized protein OS=Sus scrofa GN=HDGF PE=1 SV=1;>tr|A0A0B8RSU5|A0A0B8RSU5_PIG Hepatoma-derived growth factor OS=Sus scrofa domesticus GN=HDGF PE=4 SV=1	2464525	11528580	4.67781	0.001494	LFQ
>tr|F1RHJ2|F1RHJ2_PIG Uncharacterized protein OS=Sus scrofa GN=HDGF PE=1 SV=1;>tr|A0A0B8RSU5|A0A0B8RSU5_PIG Hepatoma-derived growth factor OS=Sus scrofa domesticus GN=HDGF PE=4 SV=1	2089783	63650750	30.4581	0.003179	Raw
>tr|F1RHJ9|F1RHJ9_PIG Uncharacterized protein OS=Sus scrofa GN=GLOD4 PE=1 SV=2	4169000	3709275	0.889728	0.538137	LFQ
>tr|F1RHJ9|F1RHJ9_PIG Uncharacterized protein OS=Sus scrofa GN=GLOD4 PE=1 SV=2	5575200	16415250	2.94433	0.034451	Raw
>tr|F1RHL9|F1RHL9_PIG Uncharacterized protein OS=Sus scrofa GN=ACTN2 PE=1 SV=1	189602	0	RET 0	0.355918	LFQ
>tr|F1RHL9|F1RHL9_PIG Uncharacterized protein OS=Sus scrofa GN=ACTN2 PE=1 SV=1	868050	0	RET 0	0.355918	Raw
>tr|F1RHM8|F1RHM8_PIG Uncharacterized protein OS=Sus scrofa GN=RANBP1 PE=1 SV=1	2133825	1161325	0.544246	0.516083	LFQ
>tr|F1RHM8|F1RHM8_PIG Uncharacterized protein OS=Sus scrofa GN=RANBP1 PE=1 SV=1	3359885	3866000	1.15063	0.70924	Raw
>tr|F1RHN3|F1RHN3_PIG Catechol O-methyltransferase OS=Sus scrofa GN=COMT PE=1 SV=1;>tr|D3K5L3|D3K5L3_PIG Catechol-O-methyltransferase OS=Sus scrofa GN=COMT PE=2 SV=1;>sp|Q99028|COMT_PIG Catechol O-met	2025150	487275	0.240612	0.141004	LFQ
>tr|F1RHN3|F1RHN3_PIG Catechol O-methyltransferase OS=Sus scrofa GN=COMT PE=1 SV=1;>tr|D3K5L3|D3K5L3_PIG Catechol-O-methyltransferase OS=Sus scrofa GN=COMT PE=2 SV=1;>sp|Q99028|COMT_PIG Catechol O-met	3155808	3866025	1.22505	0.742502	Raw
>tr|F1RHU6|F1RHU6_PIG Uncharacterized protein OS=Sus scrofa GN=PRMT1 PE=1 SV=1	0	100258	ONH 0	0.355918	LFQ
>tr|F1RHU6|F1RHU6_PIG Uncharacterized protein OS=Sus scrofa GN=PRMT1 PE=1 SV=1	0	1224600	ONH 0	0.140692	Raw
>tr|F1RHW4|F1RHW4_PIG Uncharacterized protein OS=Sus scrofa GN=RRAS PE=1 SV=1	802790	0	RET 0	0.025298	LFQ
>tr|F1RHW4|F1RHW4_PIG Uncharacterized protein OS=Sus scrofa GN=RRAS PE=1 SV=1	1075475	0	RET 0	0.086704	Raw
>tr|F1RI01|F1RI01_PIG 60S ribosomal protein L13a OS=Sus scrofa GN=RPL13A PE=1 SV=1;>tr|I3LN23|I3LN23_PIG Uncharacterized protein OS=Sus scrofa PE=4 SV=1	0	1212175	ONH 0	0.039684	LFQ
>tr|F1RI01|F1RI01_PIG 60S ribosomal protein L13a OS=Sus scrofa GN=RPL13A PE=1 SV=1;>tr|I3LN23|I3LN23_PIG Uncharacterized protein OS=Sus scrofa PE=4 SV=1	0	2118435	ONH 0	0.021269	Raw
>tr|F1RI15|F1RI15_PIG Uncharacterized protein OS=Sus scrofa GN=HSPA4 PE=1 SV=1	3787575	6575325	1.73603	2.2e-05	LFQ
>tr|F1RI15|F1RI15_PIG Uncharacterized protein OS=Sus scrofa GN=HSPA4 PE=1 SV=1	8963325	49683750	5.543	0.005525	Raw
>tr|F1RI18|F1RI18_PIG Uncharacterized protein OS=Sus scrofa GN=UQCRQ PE=1 SV=1	0	315100	ONH 0	0.355918	LFQ
>tr|F1RI18|F1RI18_PIG Uncharacterized protein OS=Sus scrofa GN=UQCRQ PE=1 SV=1	0	364175	ONH 0	0.355918	Raw
>tr|F1RI39|F1RI39_PIG Uncharacterized protein OS=Sus scrofa GN=ACTN4 PE=1 SV=2;>tr|A0A0B8S0C5|A0A0B8S0C5_PIG Actinin, alpha 4 OS=Sus scrofa domesticus GN=ACTN4 PE=4 SV=1	28117000	14554500	0.517641	0.003452	LFQ
>tr|F1RI39|F1RI39_PIG Uncharacterized protein OS=Sus scrofa GN=ACTN4 PE=1 SV=2;>tr|A0A0B8S0C5|A0A0B8S0C5_PIG Actinin, alpha 4 OS=Sus scrofa domesticus GN=ACTN4 PE=4 SV=1	98262000	72884250	0.741734	0.183411	Raw
>tr|F1RI61|F1RI61_PIG Galectin OS=Sus scrofa GN=Ssc.91298 PE=1 SV=1;>tr|B8YQC2|B8YQC2_PIG Galectin OS=Sus scrofa PE=2 SV=1	481750	967600	2.00851	0.534581	LFQ
>tr|F1RI61|F1RI61_PIG Galectin OS=Sus scrofa GN=Ssc.91298 PE=1 SV=1;>tr|B8YQC2|B8YQC2_PIG Galectin OS=Sus scrofa PE=2 SV=1	1025063	2810750	2.74203	0.068345	Raw
>tr|F1RI88|F1RI88_PIG Uncharacterized protein (Fragment) OS=Sus scrofa GN=STX3 PE=1 SV=2	0	246390	ONH 0	0.355918	LFQ
>tr|F1RI88|F1RI88_PIG Uncharacterized protein (Fragment) OS=Sus scrofa GN=STX3 PE=1 SV=2	0	4103450	ONH 0	0.036446	Raw
>tr|F1RIA7|F1RIA7_PIG Uncharacterized protein OS=Sus scrofa GN=TMEM109 PE=1 SV=1	90870	0	RET 0	0.355918	LFQ
>tr|F1RIA7|F1RIA7_PIG Uncharacterized protein OS=Sus scrofa GN=TMEM109 PE=1 SV=1	332855	0	RET 0	0.037737	Raw
>tr|F1RIB4|F1RIB4_PIG Uncharacterized protein (Fragment) OS=Sus scrofa GN=LOC100154801 PE=1 SV=2	1226050	3240400	2.64296	0.008164	LFQ
>tr|F1RIB4|F1RIB4_PIG Uncharacterized protein (Fragment) OS=Sus scrofa GN=LOC100154801 PE=1 SV=2	746780	9984275	13.3698	2.6e-05	Raw
>tr|F1RIE0|F1RIE0_PIG Uncharacterized protein OS=Sus scrofa GN=MESDC2 PE=1 SV=1	0	118622	ONH 0	0.355918	LFQ
>tr|F1RIE0|F1RIE0_PIG Uncharacterized protein OS=Sus scrofa GN=MESDC2 PE=1 SV=1	0	344875	ONH 0	0.141118	Raw
>tr|F1RIE2|F1RIE2_PIG Uncharacterized protein OS=Sus scrofa GN=DDB1 PE=1 SV=1	789450	1525193	1.93197	0.472212	LFQ
>tr|F1RIE2|F1RIE2_PIG Uncharacterized protein OS=Sus scrofa GN=DDB1 PE=1 SV=1	2005943	8080900	4.02848	0.26728	Raw
>tr|F1RIF3|F1RIF3_PIG Uncharacterized protein OS=Sus scrofa GN=FAH PE=1 SV=1	351550	0	RET 0	0.355918	LFQ
>tr|F1RIF3|F1RIF3_PIG Uncharacterized protein OS=Sus scrofa GN=FAH PE=1 SV=1	2306008	0	RET 0	0.313114	Raw
>tr|F1RIF8|F1RIF8_PIG 6-phosphogluconate dehydrogenase, decarboxylating (Fragment) OS=Sus scrofa GN=PGD PE=1 SV=2;>sp|P14332|6PGD_PIG 6-phosphogluconate dehydrogenase, decarboxylating (Fragment) OS=Su	5310450	1716325	0.323198	0.003906	LFQ
>tr|F1RIF8|F1RIF8_PIG 6-phosphogluconate dehydrogenase, decarboxylating (Fragment) OS=Sus scrofa GN=PGD PE=1 SV=2;>sp|P14332|6PGD_PIG 6-phosphogluconate dehydrogenase, decarboxylating (Fragment) OS=Su	29858750	11802250	0.395269	0.018002	Raw
>tr|F1RII5|F1RII5_PIG Uncharacterized protein OS=Sus scrofa PE=1 SV=2	0	358500	ONH 0	0.355918	LFQ
>tr|F1RII5|F1RII5_PIG Uncharacterized protein OS=Sus scrofa PE=1 SV=2	991400	2393350	2.41411	0.047906	Raw
>tr|F1RII7|F1RII7_PIG Hemoglobin subunit beta OS=Sus scrofa GN=HBB PE=1 SV=1;>sp|P02067|HBB_PIG Hemoglobin subunit beta OS=Sus scrofa GN=HBB PE=1 SV=3;>tr|A7YB43|A7YB43_PIG Beta-globin (Fragment) OS=S	1275475000	1671125000	1.3102	0.008077	LFQ
>tr|F1RII7|F1RII7_PIG Hemoglobin subunit beta OS=Sus scrofa GN=HBB PE=1 SV=1;>sp|P02067|HBB_PIG Hemoglobin subunit beta OS=Sus scrofa GN=HBB PE=1 SV=3;>tr|A7YB43|A7YB43_PIG Beta-globin (Fragment) OS=S	987480000	2819050000	2.85479	0.048425	Raw
>tr|F1RIK3|F1RIK3_PIG Uncharacterized protein OS=Sus scrofa GN=ACOT7 PE=1 SV=2	0	877400	ONH 0	0.025012	LFQ
>tr|F1RIK3|F1RIK3_PIG Uncharacterized protein OS=Sus scrofa GN=ACOT7 PE=1 SV=2	910778	6677475	7.33162	0.002659	Raw
>tr|F1RIP3|F1RIP3_PIG Ferritin OS=Sus scrofa GN=FTL PE=1 SV=1;>tr|Q9GLE7|Q9GLE7_PIG Ferritin (Fragment) OS=Sus scrofa PE=2 SV=1	7453500	8011775	1.0749	0.748417	LFQ
>tr|F1RIP3|F1RIP3_PIG Ferritin OS=Sus scrofa GN=FTL PE=1 SV=1;>tr|Q9GLE7|Q9GLE7_PIG Ferritin (Fragment) OS=Sus scrofa PE=2 SV=1	12547750	6048225	0.482017	0.006875	Raw
>tr|F1RIQ4|F1RIQ4_PIG Uncharacterized protein OS=Sus scrofa GN=BAX PE=1 SV=2	0	44075	ONH 0	0.355918	LFQ
>tr|F1RIQ4|F1RIQ4_PIG Uncharacterized protein OS=Sus scrofa GN=BAX PE=1 SV=2	275230	139695	0.507557	0.416447	Raw
>tr|F1RIR6|F1RIR6_PIG Uncharacterized protein OS=Sus scrofa GN=VKORC1 PE=1 SV=1	0	235992	ONH 0	0.355918	LFQ
>tr|F1RIR6|F1RIR6_PIG Uncharacterized protein OS=Sus scrofa GN=VKORC1 PE=1 SV=1	202228	1222825	6.04678	0.000408	Raw
>tr|F1RIT0|F1RIT0_PIG Glycolipid transfer protein OS=Sus scrofa GN=GLTP PE=1 SV=2;>sp|P68266|GLTP_PIG Glycolipid transfer protein OS=Sus scrofa GN=GLTP PE=1 SV=2	2889725	111035	0.0384241	0.029496	LFQ
>tr|F1RIT0|F1RIT0_PIG Glycolipid transfer protein OS=Sus scrofa GN=GLTP PE=1 SV=2;>sp|P68266|GLTP_PIG Glycolipid transfer protein OS=Sus scrofa GN=GLTP PE=1 SV=2	3756633	303578	0.0808111	0.045408	Raw
>tr|F1RIU3|F1RIU3_PIG Uncharacterized protein OS=Sus scrofa GN=CCT6A PE=1 SV=1;>tr|I3L9J4|I3L9J4_PIG Uncharacterized protein OS=Sus scrofa GN=CCT6A PE=1 SV=1	2408800	5877575	2.44004	0.058547	LFQ
>tr|F1RIU3|F1RIU3_PIG Uncharacterized protein OS=Sus scrofa GN=CCT6A PE=1 SV=1;>tr|I3L9J4|I3L9J4_PIG Uncharacterized protein OS=Sus scrofa GN=CCT6A PE=1 SV=1	8518750	64120980	7.52704	0.123397	Raw
>tr|F1RJ25|F1RJ25_PIG Fructose-bisphosphate aldolase OS=Sus scrofa GN=ALDOC PE=1 SV=2	92991000	275730000	2.96513	0.005206	LFQ
>tr|F1RJ25|F1RJ25_PIG Fructose-bisphosphate aldolase OS=Sus scrofa GN=ALDOC PE=1 SV=2	513622500	2181150000	4.2466	0.00025	Raw
>tr|F1RJ93|F1RJ93_PIG Transgelin (Fragment) OS=Sus scrofa GN=TAGLN2 PE=1 SV=1	25175430	1515248	0.0601876	0.023215	LFQ
>tr|F1RJ93|F1RJ93_PIG Transgelin (Fragment) OS=Sus scrofa GN=TAGLN2 PE=1 SV=1	36918680	5478693	0.148399	0.087731	Raw
>tr|F1RJI1|F1RJI1_PIG Uncharacterized protein OS=Sus scrofa GN=MLEC PE=1 SV=1;>tr|A0A0B8S049|A0A0B8S049_PIG Malectin OS=Sus scrofa domesticus GN=MLEC PE=4 SV=1	148118	0	RET 0	0.355918	LFQ
>tr|F1RJI1|F1RJI1_PIG Uncharacterized protein OS=Sus scrofa GN=MLEC PE=1 SV=1;>tr|A0A0B8S049|A0A0B8S049_PIG Malectin OS=Sus scrofa domesticus GN=MLEC PE=4 SV=1	375615	0	RET 0	0.13796	Raw
>tr|F1RJI7|F1RJI7_PIG Cytochrome c oxidase subunit 6A, mitochondrial OS=Sus scrofa GN=COX6A1 PE=1 SV=1	0	4406675	ONH 0	0.032383	LFQ
>tr|F1RJI7|F1RJI7_PIG Cytochrome c oxidase subunit 6A, mitochondrial OS=Sus scrofa GN=COX6A1 PE=1 SV=1	366675	6203175	16.9174	0.109214	Raw
>tr|F1RJJ3|F1RJJ3_PIG Uncharacterized protein OS=Sus scrofa GN=SBDS PE=1 SV=1	84972.5	0	RET 0	0.355918	LFQ
>tr|F1RJJ3|F1RJJ3_PIG Uncharacterized protein OS=Sus scrofa GN=SBDS PE=1 SV=1	95707.5	0	RET 0	0.355918	Raw
>tr|F1RJM2|F1RJM2_PIG Uncharacterized protein (Fragment) OS=Sus scrofa GN=ERP29 PE=1 SV=1	7240750	10820250	1.49435	4.1e-05	LFQ
>tr|F1RJM2|F1RJM2_PIG Uncharacterized protein (Fragment) OS=Sus scrofa GN=ERP29 PE=1 SV=1	7374800	31167000	4.22615	0.000465	Raw
>tr|F1RJM8|F1RJM8_PIG Uncharacterized protein (Fragment) OS=Sus scrofa GN=ABHD11 PE=1 SV=1	0	126938	ONH 0	0.355918	LFQ
>tr|F1RJM8|F1RJM8_PIG Uncharacterized protein (Fragment) OS=Sus scrofa GN=ABHD11 PE=1 SV=1	174392	402275	2.30672	0.62185	Raw
>tr|F1RJM9|F1RJM9_PIG Uncharacterized protein (Fragment) OS=Sus scrofa GN=STX1A PE=1 SV=1	231935	0	RET 0	0.355918	LFQ
>tr|F1RJM9|F1RJM9_PIG Uncharacterized protein (Fragment) OS=Sus scrofa GN=STX1A PE=1 SV=1	307450	0	RET 0	0.355918	Raw
>tr|F1RJS3|F1RJS3_PIG Bifunctional epoxide hydrolase 2 OS=Sus scrofa GN=EPHX2 PE=1 SV=2	162740	0	RET 0	0.355918	LFQ
>tr|F1RJS3|F1RJS3_PIG Bifunctional epoxide hydrolase 2 OS=Sus scrofa GN=EPHX2 PE=1 SV=2	540875	0	RET 0	0.355918	Raw
>tr|F1RJT3|F1RJT3_PIG Uncharacterized protein (Fragment) OS=Sus scrofa GN=LOC100622075 PE=1 SV=2;>tr|F1RLZ7|F1RLZ7_PIG Uncharacterized protein (Fragment) OS=Sus scrofa GN=LOC100622075 PE=1 SV=2	34824750	4084050	0.117274	0.001482	LFQ
>tr|F1RJT3|F1RJT3_PIG Uncharacterized protein (Fragment) OS=Sus scrofa GN=LOC100622075 PE=1 SV=2;>tr|F1RLZ7|F1RLZ7_PIG Uncharacterized protein (Fragment) OS=Sus scrofa GN=LOC100622075 PE=1 SV=2	166046500	11420650	0.0687798	0.001235	Raw
>tr|F1RJU4|F1RJU4_PIG Neurofilament light polypeptide OS=Sus scrofa GN=NEFL PE=1 SV=1;>sp|P02547|NFL_PIG Neurofilament light polypeptide OS=Sus scrofa GN=NEFL PE=1 SV=3	13471250	0	RET 0	0.000188	LFQ
>tr|F1RJU4|F1RJU4_PIG Neurofilament light polypeptide OS=Sus scrofa GN=NEFL PE=1 SV=1;>sp|P02547|NFL_PIG Neurofilament light polypeptide OS=Sus scrofa GN=NEFL PE=1 SV=3	50657750	0	RET 0	0.011296	Raw
>tr|F1RJU6|F1RJU6_PIG Neurofilament medium polypeptide OS=Sus scrofa GN=NEFM PE=1 SV=2;>sp|P08552|NFM_PIG Neurofilament medium polypeptide (Fragment) OS=Sus scrofa GN=NEFM PE=1 SV=2	26555000	184278	0.00693947	2.5e-05	LFQ
>tr|F1RJU6|F1RJU6_PIG Neurofilament medium polypeptide OS=Sus scrofa GN=NEFM PE=1 SV=2;>sp|P08552|NFM_PIG Neurofilament medium polypeptide (Fragment) OS=Sus scrofa GN=NEFM PE=1 SV=2	74851250	885065	0.0118243	0.002069	Raw
>tr|F1RJU9|F1RJU9_PIG Uncharacterized protein (Fragment) OS=Sus scrofa GN=SEPT8 PE=1 SV=2	3245075	0	RET 0	4.8e-05	LFQ
>tr|F1RJU9|F1RJU9_PIG Uncharacterized protein (Fragment) OS=Sus scrofa GN=SEPT8 PE=1 SV=2	15516830	0	RET 0	0.004225	Raw
>tr|F1RJV7|F1RJV7_PIG Uncharacterized protein (Fragment) OS=Sus scrofa GN=ACSL6 PE=1 SV=2	0	441525	ONH 0	0.028891	LFQ
>tr|F1RJV7|F1RJV7_PIG Uncharacterized protein (Fragment) OS=Sus scrofa GN=ACSL6 PE=1 SV=2	0	2370225	ONH 0	0.068154	Raw
>tr|F1RJX8|F1RJX8_PIG Coatomer subunit alpha OS=Sus scrofa GN=COPA PE=1 SV=1	359238	2041150	5.6819	0.006104	LFQ
>tr|F1RJX8|F1RJX8_PIG Coatomer subunit alpha OS=Sus scrofa GN=COPA PE=1 SV=1	442298	9197675	20.7952	0.009861	Raw
>tr|F1RK02|F1RK02_PIG Uncharacterized protein OS=Sus scrofa GN=LCP1 PE=1 SV=2	262012	0	RET 0	0.136613	LFQ
>tr|F1RK02|F1RK02_PIG Uncharacterized protein OS=Sus scrofa GN=LCP1 PE=1 SV=2	1342975	0	RET 0	0.040842	Raw
>tr|F1RK10|F1RK10_PIG Succinyl-CoA ligase subunit beta OS=Sus scrofa GN=SUCLA2 PE=1 SV=2;>sp|O97580|SUCB1_PIG Succinyl-CoA ligase [ADP-forming] subunit beta, mitochondrial (Fragment) OS=Sus scrofa GN=	0	2338350	ONH 0	0.001071	LFQ
>tr|F1RK10|F1RK10_PIG Succinyl-CoA ligase subunit beta OS=Sus scrofa GN=SUCLA2 PE=1 SV=2;>sp|O97580|SUCB1_PIG Succinyl-CoA ligase [ADP-forming] subunit beta, mitochondrial (Fragment) OS=Sus scrofa GN=	0	18701480	ONH 0	0.010273	Raw
>tr|F1RK45|F1RK45_PIG Uncharacterized protein OS=Sus scrofa GN=TRAP1 PE=1 SV=2	0	282565	ONH 0	0.136769	LFQ
>tr|F1RK45|F1RK45_PIG Uncharacterized protein OS=Sus scrofa GN=TRAP1 PE=1 SV=2	0	1652500	ONH 0	0.047164	Raw
>tr|F1RKG8|F1RKG8_PIG Uncharacterized protein OS=Sus scrofa GN=PEBP1 PE=1 SV=1	272940000	353545000	1.29532	0.062203	LFQ
>tr|F1RKG8|F1RKG8_PIG Uncharacterized protein OS=Sus scrofa GN=PEBP1 PE=1 SV=1	265460000	645295000	2.43086	0.016984	Raw
>tr|F1RKI3|F1RKI3_PIG Uncharacterized protein OS=Sus scrofa GN=HINT1 PE=1 SV=1	27261750	23911750	0.877117	0.443154	LFQ
>tr|F1RKI3|F1RKI3_PIG Uncharacterized protein OS=Sus scrofa GN=HINT1 PE=1 SV=1	19529500	60751250	3.11074	0.112325	Raw
>tr|F1RKI9|F1RKI9_PIG Uncharacterized protein OS=Sus scrofa GN=PSMD8 PE=1 SV=1	718625	980400	1.36427	0.639162	LFQ
>tr|F1RKI9|F1RKI9_PIG Uncharacterized protein OS=Sus scrofa GN=PSMD8 PE=1 SV=1	1254540	3152650	2.51299	0.095924	Raw
>tr|F1RKJ9|F1RKJ9_PIG Uncharacterized protein OS=Sus scrofa GN=ISOC1 PE=1 SV=1	0	363625	ONH 0	0.355918	LFQ
>tr|F1RKJ9|F1RKJ9_PIG Uncharacterized protein OS=Sus scrofa GN=ISOC1 PE=1 SV=1	883405	2770500	3.13616	0.041369	Raw
>tr|F1RKM0|F1RKM0_PIG Uncharacterized protein OS=Sus scrofa GN=LMNB1 PE=1 SV=2	0	46097.5	ONH 0	0.355918	LFQ
>tr|F1RKM0|F1RKM0_PIG Uncharacterized protein OS=Sus scrofa GN=LMNB1 PE=1 SV=2	0	935850	ONH 0	0.02594	Raw
>tr|F1RKM1|F1RKM1_PIG Uncharacterized protein OS=Sus scrofa GN=ALDH7A1 PE=1 SV=2	48130	0	RET 0	0.355918	LFQ
>tr|F1RKM1|F1RKM1_PIG Uncharacterized protein OS=Sus scrofa GN=ALDH7A1 PE=1 SV=2	645075	188412	0.292078	0.315902	Raw
>tr|F1RKM4|F1RKM4_PIG Uncharacterized protein OS=Sus scrofa GN=PHAX PE=1 SV=1	1191925	0	RET 0	0.355918	LFQ
>tr|F1RKM4|F1RKM4_PIG Uncharacterized protein OS=Sus scrofa GN=PHAX PE=1 SV=1	12397750	47407.5	0.00382388	0.040084	Raw
>tr|F1RKQ9|F1RKQ9_PIG Uncharacterized protein OS=Sus scrofa GN=SDHAF2 PE=1 SV=1	0	64305	ONH 0	0.355918	LFQ
>tr|F1RKQ9|F1RKQ9_PIG Uncharacterized protein OS=Sus scrofa GN=SDHAF2 PE=1 SV=1	18370.2	389685	21.2128	0.050534	Raw
>tr|F1RKU0|F1RKU0_PIG Isocitrate dehydrogenase [NAD] subunit, mitochondrial OS=Sus scrofa GN=IDH3A PE=1 SV=1	10848200	11585100	1.06793	0.795019	LFQ
>tr|F1RKU0|F1RKU0_PIG Isocitrate dehydrogenase [NAD] subunit, mitochondrial OS=Sus scrofa GN=IDH3A PE=1 SV=1	14976630	76764750	5.12564	0.016573	Raw
>tr|F1RKU4|F1RKU4_PIG Uncharacterized protein OS=Sus scrofa GN=WDR61 PE=1 SV=2	0	89952.5	ONH 0	0.355918	LFQ
>tr|F1RKU4|F1RKU4_PIG Uncharacterized protein OS=Sus scrofa GN=WDR61 PE=1 SV=2	0	579950	ONH 0	0.355918	Raw
>tr|F1RKV2|F1RKV2_PIG Uncharacterized protein OS=Sus scrofa PE=4 SV=2	0	297600	ONH 0	0.355918	LFQ
>tr|F1RKV2|F1RKV2_PIG Uncharacterized protein OS=Sus scrofa PE=4 SV=2	1076700	205360	0.190731	0.255982	Raw
>tr|F1RKY2|F1RKY2_PIG Uncharacterized protein OS=Sus scrofa GN=SERPIND1 PE=1 SV=1	121485	0	RET 0	0.355918	LFQ
>tr|F1RKY2|F1RKY2_PIG Uncharacterized protein OS=Sus scrofa GN=SERPIND1 PE=1 SV=1	394365	0	RET 0	0.153341	Raw
>tr|F1RKZ6|F1RKZ6_PIG Ubiquitin carboxyl-terminal hydrolase OS=Sus scrofa GN=USP7 PE=1 SV=2;>tr|B6DT15|B6DT15_PIG Ubiquitin carboxyl-terminal hydrolase OS=Sus scrofa GN=USP7 PE=2 SV=1	0	244792	ONH 0	0.134724	LFQ
>tr|F1RKZ6|F1RKZ6_PIG Ubiquitin carboxyl-terminal hydrolase OS=Sus scrofa GN=USP7 PE=1 SV=2;>tr|B6DT15|B6DT15_PIG Ubiquitin carboxyl-terminal hydrolase OS=Sus scrofa GN=USP7 PE=2 SV=1	53030	1907350	35.9674	0.009637	Raw
>tr|F1RL02|F1RL02_PIG Mitogen-activated protein kinase (Fragment) OS=Sus scrofa GN=MAPK1 PE=1 SV=2;>tr|E3UV40|E3UV40_PIG Mitogen-activated protein kinase OS=Sus scrofa GN=ERK2 PE=2 SV=1;>tr|K7GLK3|K7G	0	372950	ONH 0	0.355918	LFQ
>tr|F1RL02|F1RL02_PIG Mitogen-activated protein kinase (Fragment) OS=Sus scrofa GN=MAPK1 PE=1 SV=2;>tr|E3UV40|E3UV40_PIG Mitogen-activated protein kinase OS=Sus scrofa GN=ERK2 PE=2 SV=1;>tr|K7GLK3|K7G	2405250	5438000	2.26089	0.39112	Raw
>tr|F1RL37|F1RL37_PIG Uncharacterized protein OS=Sus scrofa GN=LOC100153094 PE=1 SV=1	3310800	1525575	0.460787	0.237772	LFQ
>tr|F1RL37|F1RL37_PIG Uncharacterized protein OS=Sus scrofa GN=LOC100153094 PE=1 SV=1	4830053	2139050	0.442863	0.305122	Raw
>tr|F1RL38|F1RL38_PIG Uncharacterized protein OS=Sus scrofa GN=DDT PE=1 SV=2	4853200	5810150	1.19718	0.361335	LFQ
>tr|F1RL38|F1RL38_PIG Uncharacterized protein OS=Sus scrofa GN=DDT PE=1 SV=2	3393250	6736275	1.9852	0.067155	Raw
>tr|F1RL81|F1RL81_PIG Uncharacterized protein OS=Sus scrofa GN=HSD17B14 PE=1 SV=1	4917775	1883525	0.383003	0.026914	LFQ
>tr|F1RL81|F1RL81_PIG Uncharacterized protein OS=Sus scrofa GN=HSD17B14 PE=1 SV=1	4653100	4133725	0.888381	0.780155	Raw
>tr|F1RL89|F1RL89_PIG Uncharacterized protein OS=Sus scrofa GN=PDE6A PE=1 SV=2	0	9627725	ONH 0	2e-06	LFQ
>tr|F1RL89|F1RL89_PIG Uncharacterized protein OS=Sus scrofa GN=PDE6A PE=1 SV=2	0	64434250	ONH 0	0.002888	Raw
>tr|F1RLB6|F1RLB6_PIG Uncharacterized protein OS=Sus scrofa GN=NAPA PE=1 SV=2	7338675	3869400	0.527261	0.002932	LFQ
>tr|F1RLB6|F1RLB6_PIG Uncharacterized protein OS=Sus scrofa GN=NAPA PE=1 SV=2	10128400	10212930	1.00835	0.983021	Raw
>tr|F1RLG5|F1RLG5_PIG Receptor expression-enhancing protein OS=Sus scrofa GN=REEP5 PE=1 SV=1	13661500	11116580	0.813716	0.046847	LFQ
>tr|F1RLG5|F1RLG5_PIG Receptor expression-enhancing protein OS=Sus scrofa GN=REEP5 PE=1 SV=1	5954425	15895750	2.66957	0.010228	Raw
>tr|F1RLH7|F1RLH7_PIG Uncharacterized protein OS=Sus scrofa GN=COX6B PE=1 SV=2;>tr|A1XQT1|A1XQT1_PIG COX6B OS=Sus scrofa GN=COX6B PE=2 SV=1;>tr|F1REZ9|F1REZ9_PIG Uncharacterized protein OS=Sus scrofa	1128625	5293750	4.69044	0.002675	LFQ
>tr|F1RLH7|F1RLH7_PIG Uncharacterized protein OS=Sus scrofa GN=COX6B PE=1 SV=2;>tr|A1XQT1|A1XQT1_PIG COX6B OS=Sus scrofa GN=COX6B PE=2 SV=1;>tr|F1REZ9|F1REZ9_PIG Uncharacterized protein OS=Sus scrofa	1092323	5411275	4.95391	0.007228	Raw
>tr|F1RLQ5|F1RLQ5_PIG Uncharacterized protein OS=Sus scrofa GN=KDELC1 PE=4 SV=2;>tr|I3LFZ6|I3LFZ6_PIG Uncharacterized protein OS=Sus scrofa GN=KDELC1 PE=4 SV=1	0	534750	ONH 0	0.355918	LFQ
>tr|F1RLQ5|F1RLQ5_PIG Uncharacterized protein OS=Sus scrofa GN=KDELC1 PE=4 SV=2;>tr|I3LFZ6|I3LFZ6_PIG Uncharacterized protein OS=Sus scrofa GN=KDELC1 PE=4 SV=1	0	7697000	ONH 0	0.135324	Raw
>tr|F1RM03|F1RM03_PIG Uncharacterized protein OS=Sus scrofa GN=SAE1 PE=1 SV=1	0	21934.5	ONH 0	0.355918	LFQ
>tr|F1RM03|F1RM03_PIG Uncharacterized protein OS=Sus scrofa GN=SAE1 PE=1 SV=1	0	153418	ONH 0	0.355918	Raw
>tr|F1RM25|F1RM25_PIG Serine/threonine-protein phosphatase OS=Sus scrofa GN=PPP5C PE=1 SV=2	0	144318	ONH 0	0.355918	LFQ
>tr|F1RM25|F1RM25_PIG Serine/threonine-protein phosphatase OS=Sus scrofa GN=PPP5C PE=1 SV=2	0	2231850	ONH 0	0.355918	Raw
>tr|F1RM38|F1RM38_PIG Fibroblast growth factor OS=Sus scrofa GN=AFGF PE=1 SV=1;>sp|P20002|FGF1_PIG Fibroblast growth factor 1 (Fragment) OS=Sus scrofa GN=FGF1 PE=1 SV=2	5652800	2660075	0.470577	0.013748	LFQ
>tr|F1RM38|F1RM38_PIG Fibroblast growth factor OS=Sus scrofa GN=AFGF PE=1 SV=1;>sp|P20002|FGF1_PIG Fibroblast growth factor 1 (Fragment) OS=Sus scrofa GN=FGF1 PE=1 SV=2	2786665	2922050	1.04858	0.86595	Raw
>tr|F1RM51|F1RM51_PIG Glucosamine-6-phosphate isomerase OS=Sus scrofa GN=GNPDA1 PE=1 SV=1	3714175	2180025	0.586947	0.000368	LFQ
>tr|F1RM51|F1RM51_PIG Glucosamine-6-phosphate isomerase OS=Sus scrofa GN=GNPDA1 PE=1 SV=1	5041875	5802675	1.1509	0.632377	Raw
>tr|F1RM55|F1RM55_PIG Alpha-mannosidase OS=Sus scrofa GN=MAN2A1 PE=1 SV=1;>tr|A0A0B8S054|A0A0B8S054_PIG Alpha-mannosidase OS=Sus scrofa domesticus GN=MAN2A1 PE=3 SV=1	0	2230750	ONH 0	0.355918	LFQ
>tr|F1RM55|F1RM55_PIG Alpha-mannosidase OS=Sus scrofa GN=MAN2A1 PE=1 SV=1;>tr|A0A0B8S054|A0A0B8S054_PIG Alpha-mannosidase OS=Sus scrofa domesticus GN=MAN2A1 PE=3 SV=1	0	2700250	ONH 0	0.355918	Raw
>tr|F1RM62|F1RM62_PIG Uncharacterized protein OS=Sus scrofa GN=LOC494560 PE=1 SV=1;>tr|I3LIP0|I3LIP0_PIG Uncharacterized protein (Fragment) OS=Sus scrofa PE=4 SV=1;>tr|Q5IZU9|Q5IZU9_PIG Heat shock pro	17071300	332900	0.0195006	0.003557	LFQ
>tr|F1RM62|F1RM62_PIG Uncharacterized protein OS=Sus scrofa GN=LOC494560 PE=1 SV=1;>tr|I3LIP0|I3LIP0_PIG Uncharacterized protein (Fragment) OS=Sus scrofa PE=4 SV=1;>tr|Q5IZU9|Q5IZU9_PIG Heat shock pro	21651030	531795	0.0245621	0.048123	Raw
>tr|F1RM75|F1RM75_PIG Uncharacterized protein (Fragment) OS=Sus scrofa GN=MAG PE=1 SV=2	2714025	0	RET 0	0.001012	LFQ
>tr|F1RM75|F1RM75_PIG Uncharacterized protein (Fragment) OS=Sus scrofa GN=MAG PE=1 SV=2	8816750	0	RET 0	0.014273	Raw
>tr|F1RMA3|F1RMA3_PIG Uncharacterized protein OS=Sus scrofa GN=CCAR2 PE=1 SV=1	0	38047.5	ONH 0	0.355918	LFQ
>tr|F1RMA3|F1RMA3_PIG Uncharacterized protein OS=Sus scrofa GN=CCAR2 PE=1 SV=1	0	542522	ONH 0	0.147052	Raw
>tr|F1RME2|F1RME2_PIG Uncharacterized protein OS=Sus scrofa GN=MRPS31 PE=1 SV=2	2434475	0	RET 0	0.355918	LFQ
>tr|F1RME2|F1RME2_PIG Uncharacterized protein OS=Sus scrofa GN=MRPS31 PE=1 SV=2	4141750	0	RET 0	0.355918	Raw
>tr|F1RMR5|F1RMR5_PIG Uncharacterized protein OS=Sus scrofa GN=ISOC2 PE=1 SV=2	0	577862	ONH 0	0.140403	LFQ
>tr|F1RMR5|F1RMR5_PIG Uncharacterized protein OS=Sus scrofa GN=ISOC2 PE=1 SV=2	0	852058	ONH 0	0.204864	Raw
>tr|F1RMZ8|F1RMZ8_PIG Uncharacterized protein OS=Sus scrofa GN=ATP6V1B2 PE=1 SV=1	2877900	10551180	3.66628	0.002844	LFQ
>tr|F1RMZ8|F1RMZ8_PIG Uncharacterized protein OS=Sus scrofa GN=ATP6V1B2 PE=1 SV=1	10799450	127152300	11.774	0.028105	Raw
>tr|F1RNN0|F1RNN0_PIG Vacuolar protein sorting-associated protein 29 OS=Sus scrofa GN=VPS29 PE=1 SV=2	528975	2461675	4.65367	0.112402	LFQ
>tr|F1RNN0|F1RNN0_PIG Vacuolar protein sorting-associated protein 29 OS=Sus scrofa GN=VPS29 PE=1 SV=2	2156000	3566335	1.65414	0.379862	Raw
>tr|F1RNR7|F1RNR7_PIG Uncharacterized protein OS=Sus scrofa GN=PSMD9 PE=1 SV=1	0	65300	ONH 0	0.355918	LFQ
>tr|F1RNR7|F1RNR7_PIG Uncharacterized protein OS=Sus scrofa GN=PSMD9 PE=1 SV=1	0	206935	ONH 0	0.355918	Raw
>tr|F1RNS2|F1RNS2_PIG Uncharacterized protein OS=Sus scrofa GN=DIABLO PE=1 SV=1;>tr|I3LGH9|I3LGH9_PIG Uncharacterized protein OS=Sus scrofa GN=LOC100739806 PE=4 SV=1;>tr|B7TJ04|B7TJ04_PIG Mitochondria	0	302755	ONH 0	0.134632	LFQ
>tr|F1RNS2|F1RNS2_PIG Uncharacterized protein OS=Sus scrofa GN=DIABLO PE=1 SV=1;>tr|I3LGH9|I3LGH9_PIG Uncharacterized protein OS=Sus scrofa GN=LOC100739806 PE=4 SV=1;>tr|B7TJ04|B7TJ04_PIG Mitochondria	0	440360	ONH 0	0.05197	Raw
>tr|F1RNU6|F1RNU6_PIG Uncharacterized protein OS=Sus scrofa GN=UBA2 PE=1 SV=2	0	135810	ONH 0	0.355918	LFQ
>tr|F1RNU6|F1RNU6_PIG Uncharacterized protein OS=Sus scrofa GN=UBA2 PE=1 SV=2	380642	2454880	6.44931	0.040951	Raw
>tr|F1RNX2|F1RNX2_PIG Programmed cell death protein 5 OS=Sus scrofa GN=PDCD5 PE=1 SV=1;>tr|I3L5D0|I3L5D0_PIG Uncharacterized protein OS=Sus scrofa GN=PDCD5 PE=1 SV=1	1242025	2587075	2.08295	0.039208	LFQ
>tr|F1RNX2|F1RNX2_PIG Programmed cell death protein 5 OS=Sus scrofa GN=PDCD5 PE=1 SV=1;>tr|I3L5D0|I3L5D0_PIG Uncharacterized protein OS=Sus scrofa GN=PDCD5 PE=1 SV=1	681678	4804300	7.04776	0.028123	Raw
>tr|F1RNZ1|F1RNZ1_PIG Cytochrome b-c1 complex subunit Rieske, mitochondrial OS=Sus scrofa GN=UQCRFS1 PE=1 SV=1	0	413600	ONH 0	0.355918	LFQ
>tr|F1RNZ1|F1RNZ1_PIG Cytochrome b-c1 complex subunit Rieske, mitochondrial OS=Sus scrofa GN=UQCRFS1 PE=1 SV=1	940525	936502	0.995723	0.997526	Raw
>tr|F1RP07|F1RP07_PIG Uncharacterized protein OS=Sus scrofa GN=PHKB PE=1 SV=2	0	3024.25	ONH 0	0.355918	LFQ
>tr|F1RP07|F1RP07_PIG Uncharacterized protein OS=Sus scrofa GN=PHKB PE=1 SV=2	348000	22442.2	0.0644892	0.386554	Raw
>tr|F1RP17|F1RP17_PIG T-complex protein 1 subunit gamma OS=Sus scrofa GN=CCT3 PE=1 SV=2	1407825	4632600	3.29061	0.189885	LFQ
>tr|F1RP17|F1RP17_PIG T-complex protein 1 subunit gamma OS=Sus scrofa GN=CCT3 PE=1 SV=2	4617700	34816030	7.53969	0.046532	Raw
>tr|F1RP34|F1RP34_PIG NAD(P)H-hydrate epimerase OS=Sus scrofa GN=APOA1BP PE=1 SV=2;>sp|Q0PIT9|NNRE_PIG NAD(P)H-hydrate epimerase OS=Sus scrofa GN=APOA1BP PE=2 SV=1	3209825	4221275	1.31511	0.10396	LFQ
>tr|F1RP34|F1RP34_PIG NAD(P)H-hydrate epimerase OS=Sus scrofa GN=APOA1BP PE=1 SV=2;>sp|Q0PIT9|NNRE_PIG NAD(P)H-hydrate epimerase OS=Sus scrofa GN=APOA1BP PE=2 SV=1	4003925	5997600	1.49793	0.281631	Raw
>tr|F1RP44|F1RP44_PIG Uncharacterized protein OS=Sus scrofa GN=IPO5 PE=1 SV=1	1733475	1305750	0.753256	0.591318	LFQ
>tr|F1RP44|F1RP44_PIG Uncharacterized protein OS=Sus scrofa GN=IPO5 PE=1 SV=1	4033548	6753100	1.67423	0.475995	Raw
>tr|F1RPC8|F1RPC8_PIG Uncharacterized protein OS=Sus scrofa GN=CRYM PE=1 SV=2	18462500	41035750	2.22265	0.003317	LFQ
>tr|F1RPC8|F1RPC8_PIG Uncharacterized protein OS=Sus scrofa GN=CRYM PE=1 SV=2	21548750	254259800	11.7993	0.006766	Raw
>tr|F1RPD2|F1RPD2_PIG Uncharacterized protein OS=Sus scrofa GN=LOC100524613 PE=1 SV=2	361715	813325	2.24852	0.236453	LFQ
>tr|F1RPD2|F1RPD2_PIG Uncharacterized protein OS=Sus scrofa GN=LOC100524613 PE=1 SV=2	795100	11716250	14.7356	0.041863	Raw
>tr|F1RPP6|F1RPP6_PIG Uncharacterized protein OS=Sus scrofa PE=4 SV=2;>tr|K7GS63|K7GS63_PIG Uncharacterized protein (Fragment) OS=Sus scrofa GN=LOC100736736 PE=4 SV=1;>tr|I3LM99|I3LM99_PIG Uncharacter	28320	0	RET 0	0.355918	LFQ
>tr|F1RPP6|F1RPP6_PIG Uncharacterized protein OS=Sus scrofa PE=4 SV=2;>tr|K7GS63|K7GS63_PIG Uncharacterized protein (Fragment) OS=Sus scrofa GN=LOC100736736 PE=4 SV=1;>tr|I3LM99|I3LM99_PIG Uncharacter	48180	0	RET 0	0.355918	Raw
>tr|F1RPQ3|F1RPQ3_PIG Uncharacterized protein OS=Sus scrofa GN=PSMD14 PE=1 SV=2	0	31955	ONH 0	0.355918	LFQ
>tr|F1RPQ3|F1RPQ3_PIG Uncharacterized protein OS=Sus scrofa GN=PSMD14 PE=1 SV=2	0	381782	ONH 0	0.06787	Raw
>tr|F1RPS8|F1RPS8_PIG ATP synthase subunit alpha OS=Sus scrofa GN=ATP5A1 PE=1 SV=1;>sp|P80021|ATPA_PIG ATP synthase subunit alpha, mitochondrial OS=Sus scrofa GN=ATP5A1 PE=1 SV=2	30187500	32515250	1.07711	0.235145	LFQ
>tr|F1RPS8|F1RPS8_PIG ATP synthase subunit alpha OS=Sus scrofa GN=ATP5A1 PE=1 SV=1;>sp|P80021|ATPA_PIG ATP synthase subunit alpha, mitochondrial OS=Sus scrofa GN=ATP5A1 PE=1 SV=2	128513800	394882500	3.07269	0.050781	Raw
>tr|F1RPU8|F1RPU8_PIG Uncharacterized protein OS=Sus scrofa GN=MPC2 PE=1 SV=2	0	26247.5	ONH 0	0.355918	LFQ
>tr|F1RPU8|F1RPU8_PIG Uncharacterized protein OS=Sus scrofa GN=MPC2 PE=1 SV=2	24627.2	51727.5	2.10042	0.65291	Raw
>tr|F1RPW8|F1RPW8_PIG Uncharacterized protein OS=Sus scrofa GN=ASRGL1 PE=1 SV=2	6229700	10174380	1.63321	0.010674	LFQ
>tr|F1RPW8|F1RPW8_PIG Uncharacterized protein OS=Sus scrofa GN=ASRGL1 PE=1 SV=2	5433225	13765500	2.53358	0.004683	Raw
>tr|F1RPY3|F1RPY3_PIG Reticulon OS=Sus scrofa GN=RTN3 PE=1 SV=2	8105625	8818825	1.08799	0.681552	LFQ
>tr|F1RPY3|F1RPY3_PIG Reticulon OS=Sus scrofa GN=RTN3 PE=1 SV=2	6346950	16987000	2.6764	0.009858	Raw
>tr|F1RQ06|F1RQ06_PIG Peptidyl-prolyl cis-trans isomerase OS=Sus scrofa GN=FKBP2 PE=1 SV=1	653000	1981425	3.03434	0.352168	LFQ
>tr|F1RQ06|F1RQ06_PIG Peptidyl-prolyl cis-trans isomerase OS=Sus scrofa GN=FKBP2 PE=1 SV=1	376875	5174225	13.7293	0.206103	Raw
>tr|F1RQ91|F1RQ91_PIG 40S ribosomal protein S4 OS=Sus scrofa GN=RPS4 PE=1 SV=2;>tr|Q6LEP1|Q6LEP1_PIG Ribosomal protein S4 (Fragment) OS=Sus scrofa GN=Rps4 PE=2 SV=1	599325	2134775	3.56197	0.013107	LFQ
>tr|F1RQ91|F1RQ91_PIG 40S ribosomal protein S4 OS=Sus scrofa GN=RPS4 PE=1 SV=2;>tr|Q6LEP1|Q6LEP1_PIG Ribosomal protein S4 (Fragment) OS=Sus scrofa GN=Rps4 PE=2 SV=1	559760	7910625	14.1322	0.017719	Raw
>tr|F1RQE9|F1RQE9_PIG Uncharacterized protein OS=Sus scrofa GN=CYFIP2 PE=1 SV=2	457342	256558	0.560975	0.387636	LFQ
>tr|F1RQE9|F1RQE9_PIG Uncharacterized protein OS=Sus scrofa GN=CYFIP2 PE=1 SV=2	1039825	1082845	1.04137	0.950322	Raw
>tr|F1RQI1|F1RQI1_PIG Uncharacterized protein OS=Sus scrofa GN=COX7A2 PE=1 SV=1;>tr|A1XQV6|A1XQV6_PIG COX7A2 OS=Sus scrofa GN=COX7A2 PE=2 SV=1	0	1899475	ONH 0	0.033968	LFQ
>tr|F1RQI1|F1RQI1_PIG Uncharacterized protein OS=Sus scrofa GN=COX7A2 PE=1 SV=1;>tr|A1XQV6|A1XQV6_PIG COX7A2 OS=Sus scrofa GN=COX7A2 PE=2 SV=1	153248	3847178	25.1043	0.060898	Raw
>tr|F1RQI7|F1RQI7_PIG Unconventional myosin-VI OS=Sus scrofa GN=MYO6 PE=1 SV=1;>sp|Q29122|MYO6_PIG Unconventional myosin-VI OS=Sus scrofa GN=MYO6 PE=1 SV=1	617665	5728175	9.27392	0.008375	LFQ
>tr|F1RQI7|F1RQI7_PIG Unconventional myosin-VI OS=Sus scrofa GN=MYO6 PE=1 SV=1;>sp|Q29122|MYO6_PIG Unconventional myosin-VI OS=Sus scrofa GN=MYO6 PE=1 SV=1	1568575	23829980	15.1921	0.018973	Raw
>tr|F1RQK1|F1RQK1_PIG Uncharacterized protein OS=Sus scrofa GN=IMPG1 PE=1 SV=2;>tr|F1RQJ9|F1RQJ9_PIG Uncharacterized protein OS=Sus scrofa GN=IMPG1 PE=1 SV=2	0	60902750	ONH 0	6e-06	LFQ
>tr|F1RQK1|F1RQK1_PIG Uncharacterized protein OS=Sus scrofa GN=IMPG1 PE=1 SV=2;>tr|F1RQJ9|F1RQJ9_PIG Uncharacterized protein OS=Sus scrofa GN=IMPG1 PE=1 SV=2	0	96073750	ONH 0	0.002845	Raw
>tr|F1RQL0|F1RQL0_PIG Uncharacterized protein OS=Sus scrofa GN=SH3BGRL2 PE=4 SV=1;>tr|I3LII5|I3LII5_PIG Uncharacterized protein (Fragment) OS=Sus scrofa GN=SH3BGRL2 PE=4 SV=1	0	1188175	ONH 0	0.136182	LFQ
>tr|F1RQL0|F1RQL0_PIG Uncharacterized protein OS=Sus scrofa GN=SH3BGRL2 PE=4 SV=1;>tr|I3LII5|I3LII5_PIG Uncharacterized protein (Fragment) OS=Sus scrofa GN=SH3BGRL2 PE=4 SV=1	0	1859953	ONH 0	0.022673	Raw
>tr|F1RQL3|F1RQL3_PIG Uncharacterized protein OS=Sus scrofa GN=BCKDHB PE=1 SV=2;>tr|B1PK11|B1PK11_PIG Branched chain keto acid dehydrogenase E1 beta polypeptide OS=Sus scrofa PE=2 SV=1	0	16232.5	ONH 0	0.355918	LFQ
>tr|F1RQL3|F1RQL3_PIG Uncharacterized protein OS=Sus scrofa GN=BCKDHB PE=1 SV=2;>tr|B1PK11|B1PK11_PIG Branched chain keto acid dehydrogenase E1 beta polypeptide OS=Sus scrofa PE=2 SV=1	19012	347415	18.2735	0.039062	Raw
>tr|F1RQM6|F1RQM6_PIG Uncharacterized protein (Fragment) OS=Sus scrofa GN=SNAP91 PE=1 SV=2	0	2985100	ONH 0	3e-06	LFQ
>tr|F1RQM6|F1RQM6_PIG Uncharacterized protein (Fragment) OS=Sus scrofa GN=SNAP91 PE=1 SV=2	491205	17948480	36.5397	0.008456	Raw
>tr|F1RQP1|F1RQP1_PIG Uncharacterized protein OS=Sus scrofa GN=TRMT112 PE=1 SV=2	0	89697.5	ONH 0	0.355918	LFQ
>tr|F1RQP1|F1RQP1_PIG Uncharacterized protein OS=Sus scrofa GN=TRMT112 PE=1 SV=2	0	352810	ONH 0	0.185744	Raw
>tr|F1RQQ7|F1RQQ7_PIG Alpha-1,4 glucan phosphorylase (Fragment) OS=Sus scrofa GN=PYGB PE=1 SV=2	11524250	7777475	0.674879	0.002764	LFQ
>tr|F1RQQ7|F1RQQ7_PIG Alpha-1,4 glucan phosphorylase (Fragment) OS=Sus scrofa GN=PYGB PE=1 SV=2	38360250	57309750	1.49399	0.291009	Raw
>tr|F1RQS8|F1RQS8_PIG Uncharacterized protein OS=Sus scrofa GN=LOC100515705 PE=1 SV=1;>tr|K7GK78|K7GK78_PIG Uncharacterized protein OS=Sus scrofa GN=LOC100515705 PE=3 SV=1	213122	972002	4.56077	0.012063	LFQ
>tr|F1RQS8|F1RQS8_PIG Uncharacterized protein OS=Sus scrofa GN=LOC100515705 PE=1 SV=1;>tr|K7GK78|K7GK78_PIG Uncharacterized protein OS=Sus scrofa GN=LOC100515705 PE=3 SV=1	392340	1185723	3.02218	0.08389	Raw
>tr|F1RQU2|F1RQU2_PIG Uncharacterized protein OS=Sus scrofa GN=HSPCB PE=1 SV=1	23097250	26181250	1.13352	0.183264	LFQ
>tr|F1RQU2|F1RQU2_PIG Uncharacterized protein OS=Sus scrofa GN=HSPCB PE=1 SV=1	81442750	207536300	2.54825	0.026917	Raw
>tr|F1RQW2|F1RQW2_PIG Uncharacterized protein OS=Sus scrofa GN=C4 PE=1 SV=2;>tr|B0LFE9|B0LFE9_PIG Complement component 4 OS=Sus scrofa PE=2 SV=1;>tr|A5A8W8|A5A8W8_PIG Complement component 4A OS=Sus sc	21641.2	0	RET 0	0.355918	LFQ
>tr|F1RQW2|F1RQW2_PIG Uncharacterized protein OS=Sus scrofa GN=C4 PE=1 SV=2;>tr|B0LFE9|B0LFE9_PIG Complement component 4 OS=Sus scrofa PE=2 SV=1;>tr|A5A8W8|A5A8W8_PIG Complement component 4A OS=Sus sc	99080	0	RET 0	0.355918	Raw
>tr|F1RR02|F1RR02_PIG Uncharacterized protein OS=Sus scrofa GN=GFAP PE=1 SV=2	1403085000	193250000	0.137732	0.00018	LFQ
>tr|F1RR02|F1RR02_PIG Uncharacterized protein OS=Sus scrofa GN=GFAP PE=1 SV=2	6946825000	877437500	0.126308	0.002292	Raw
>tr|F1RR05|F1RR05_PIG Dephospho-CoA kinase OS=Sus scrofa GN=DCAKD PE=1 SV=1	0	20353.8	ONH 0	0.355918	LFQ
>tr|F1RR05|F1RR05_PIG Dephospho-CoA kinase OS=Sus scrofa GN=DCAKD PE=1 SV=1	39759.8	136072	3.42237	0.129919	Raw
>tr|F1RR07|F1RR07_PIG Phosphoinositide phospholipase C OS=Sus scrofa GN=PLCD3 PE=1 SV=1	111550	0	RET 0	0.355918	LFQ
>tr|F1RR07|F1RR07_PIG Phosphoinositide phospholipase C OS=Sus scrofa GN=PLCD3 PE=1 SV=1	1291508	0	RET 0	0.010682	Raw
>tr|F1RR44|F1RR44_PIG Serine/threonine-protein phosphatase 2A activator OS=Sus scrofa GN=PPP2R4 PE=1 SV=2	477325	0	RET 0	0.355918	LFQ
>tr|F1RR44|F1RR44_PIG Serine/threonine-protein phosphatase 2A activator OS=Sus scrofa GN=PPP2R4 PE=1 SV=2	1849188	705075	0.381289	0.205389	Raw
>tr|F1RR60|F1RR60_PIG Uncharacterized protein OS=Sus scrofa GN=PHYHD1 PE=1 SV=1	390375	0	RET 0	0.355918	LFQ
>tr|F1RR60|F1RR60_PIG Uncharacterized protein OS=Sus scrofa GN=PHYHD1 PE=1 SV=1	828825	1373200	1.6568	0.609394	Raw
>tr|F1RR69|F1RR69_PIG Uncharacterized protein OS=Sus scrofa GN=SET PE=1 SV=1	1264325	6865125	5.42987	0.000401	LFQ
>tr|F1RR69|F1RR69_PIG Uncharacterized protein OS=Sus scrofa GN=SET PE=1 SV=1	1009325	38161500	37.8089	0.003776	Raw
>tr|F1RR73|F1RR73_PIG Uncharacterized protein OS=Sus scrofa GN=NUDCD2 PE=1 SV=1	0	113522	ONH 0	0.355918	LFQ
>tr|F1RR73|F1RR73_PIG Uncharacterized protein OS=Sus scrofa GN=NUDCD2 PE=1 SV=1	0	371705	ONH 0	0.140103	Raw
>tr|F1RR78|F1RR78_PIG Uncharacterized protein OS=Sus scrofa GN=LOC100049693 PE=1 SV=2;>tr|A0A0B8RZ36|A0A0B8RZ36_PIG Spectrin, alpha, non-erythrocytic 1 OS=Sus scrofa domesticus GN=SPTAN1 PE=4 SV=1	181392500	62131250	0.342524	1.4e-05	LFQ
>tr|F1RR78|F1RR78_PIG Uncharacterized protein OS=Sus scrofa GN=LOC100049693 PE=1 SV=2;>tr|A0A0B8RZ36|A0A0B8RZ36_PIG Spectrin, alpha, non-erythrocytic 1 OS=Sus scrofa domesticus GN=SPTAN1 PE=4 SV=1	394312500	89654750	0.22737	0.014136	Raw
>tr|F1RR89|F1RR89_PIG Uncharacterized protein (Fragment) OS=Sus scrofa GN=RARS PE=1 SV=2	0	232205	ONH 0	0.134389	LFQ
>tr|F1RR89|F1RR89_PIG Uncharacterized protein (Fragment) OS=Sus scrofa GN=RARS PE=1 SV=2	0	1710000	ONH 0	0.031961	Raw
>tr|F1RRA7|F1RRA7_PIG Uncharacterized protein OS=Sus scrofa GN=HSPA4L PE=1 SV=2	2292800	11810500	5.15113	2.5e-05	LFQ
>tr|F1RRA7|F1RRA7_PIG Uncharacterized protein OS=Sus scrofa GN=HSPA4L PE=1 SV=2	5876750	76710000	13.0531	0.001544	Raw
>tr|F1RRB0|F1RRB0_PIG Uncharacterized protein OS=Sus scrofa GN=C4orf29 PE=4 SV=1	0	157925	ONH 0	0.355918	LFQ
>tr|F1RRB0|F1RRB0_PIG Uncharacterized protein OS=Sus scrofa GN=C4orf29 PE=4 SV=1	0	2493525	ONH 0	0.275096	Raw
>tr|F1RRB7|F1RRB7_PIG Uncharacterized protein OS=Sus scrofa GN=ACAA1 PE=1 SV=2;>tr|I3LPY7|I3LPY7_PIG Uncharacterized protein (Fragment) OS=Sus scrofa PE=3 SV=1	0	4457.25	ONH 0	0.355918	LFQ
>tr|F1RRB7|F1RRB7_PIG Uncharacterized protein OS=Sus scrofa GN=ACAA1 PE=1 SV=2;>tr|I3LPY7|I3LPY7_PIG Uncharacterized protein (Fragment) OS=Sus scrofa PE=3 SV=1	31800	163263	5.13407	0.047134	Raw
>tr|F1RRD6|F1RRD6_PIG Uncharacterized protein OS=Sus scrofa GN=PDCD6IP PE=1 SV=2	558210	394775	0.707216	0.519865	LFQ
>tr|F1RRD6|F1RRD6_PIG Uncharacterized protein OS=Sus scrofa GN=PDCD6IP PE=1 SV=2	2537950	2955398	1.16448	0.684943	Raw
>tr|F1RRE0|F1RRE0_PIG Uncharacterized protein OS=Sus scrofa GN=DYNC1LI1 PE=1 SV=2	0	17337.2	ONH 0	0.355918	LFQ
>tr|F1RRE0|F1RRE0_PIG Uncharacterized protein OS=Sus scrofa GN=DYNC1LI1 PE=1 SV=2	0	702578	ONH 0	0.03003	Raw
>tr|F1RRK9|F1RRK9_PIG Uncharacterized protein OS=Sus scrofa GN=LOC100155084 PE=1 SV=2;>tr|I3L6A8|I3L6A8_PIG Uncharacterized protein OS=Sus scrofa PE=1 SV=1;>tr|F1SIU3|F1SIU3_PIG Uncharacterized protei	682022	4086925	5.99236	0.00022	LFQ
>tr|F1RRK9|F1RRK9_PIG Uncharacterized protein OS=Sus scrofa GN=LOC100155084 PE=1 SV=2;>tr|I3L6A8|I3L6A8_PIG Uncharacterized protein OS=Sus scrofa PE=1 SV=1;>tr|F1SIU3|F1SIU3_PIG Uncharacterized protei	927342	17680730	19.066	0.007532	Raw
>tr|F1RRS3|F1RRS3_PIG Uncharacterized protein OS=Sus scrofa GN=NSF PE=1 SV=2;>tr|I3LTE8|I3LTE8_PIG Uncharacterized protein (Fragment) OS=Sus scrofa PE=3 SV=1	847425	4212138	4.97051	0.057373	LFQ
>tr|F1RRS3|F1RRS3_PIG Uncharacterized protein OS=Sus scrofa GN=NSF PE=1 SV=2;>tr|I3LTE8|I3LTE8_PIG Uncharacterized protein (Fragment) OS=Sus scrofa PE=3 SV=1	2237833	29240880	13.0666	0.027352	Raw
>tr|F1RRT3|F1RRT3_PIG Uncharacterized protein OS=Sus scrofa GN=FAM49B PE=1 SV=2	2954575	0	RET 0	2.3e-05	LFQ
>tr|F1RRT3|F1RRT3_PIG Uncharacterized protein OS=Sus scrofa GN=FAM49B PE=1 SV=2	3540050	0	RET 0	9e-05	Raw
>tr|F1RRU7|F1RRU7_PIG Uncharacterized protein (Fragment) OS=Sus scrofa GN=MRC2 PE=1 SV=2;>tr|K9IWH9|K9IWH9_PIG C-type mannose receptor 2 OS=Sus scrofa GN=MRC2 PE=2 SV=1	178588	0	RET 0	0.355918	LFQ
>tr|F1RRU7|F1RRU7_PIG Uncharacterized protein (Fragment) OS=Sus scrofa GN=MRC2 PE=1 SV=2;>tr|K9IWH9|K9IWH9_PIG C-type mannose receptor 2 OS=Sus scrofa GN=MRC2 PE=2 SV=1	383175	0	RET 0	0.355918	Raw
>tr|F1RRV6|F1RRV6_PIG Uncharacterized protein OS=Sus scrofa GN=NDRG1 PE=1 SV=2;>tr|A0A0B8RSJ1|A0A0B8RSJ1_PIG N-myc downstream regulated 1 OS=Sus scrofa domesticus GN=NDRG1 PE=4 SV=1	2696500	0	RET 0	0.001136	LFQ
>tr|F1RRV6|F1RRV6_PIG Uncharacterized protein OS=Sus scrofa GN=NDRG1 PE=1 SV=2;>tr|A0A0B8RSJ1|A0A0B8RSJ1_PIG N-myc downstream regulated 1 OS=Sus scrofa domesticus GN=NDRG1 PE=4 SV=1	9993150	504558	0.0504903	0.038387	Raw
>tr|F1RRW8|F1RRW8_PIG Uncharacterized protein OS=Sus scrofa GN=DNM1 PE=1 SV=2;>tr|I3LCZ7|I3LCZ7_PIG Uncharacterized protein (Fragment) OS=Sus scrofa PE=1 SV=1	5984150	9815900	1.64032	3.7e-05	LFQ
>tr|F1RRW8|F1RRW8_PIG Uncharacterized protein OS=Sus scrofa GN=DNM1 PE=1 SV=2;>tr|I3LCZ7|I3LCZ7_PIG Uncharacterized protein (Fragment) OS=Sus scrofa PE=1 SV=1	12499180	81172000	6.49419	0.007269	Raw
>tr|F1RRY6|F1RRY6_PIG Uncharacterized protein (Fragment) OS=Sus scrofa GN=PTGES2 PE=1 SV=2	0	490872	ONH 0	0.026681	LFQ
>tr|F1RRY6|F1RRY6_PIG Uncharacterized protein (Fragment) OS=Sus scrofa GN=PTGES2 PE=1 SV=2	157535	1662998	10.5564	0.010529	Raw
>tr|F1RS11|F1RS11_PIG Uncharacterized protein OS=Sus scrofa GN=STXBP1 PE=1 SV=2	514672	12953600	25.1686	0.019226	LFQ
>tr|F1RS11|F1RS11_PIG Uncharacterized protein OS=Sus scrofa GN=STXBP1 PE=1 SV=2	2057025	72709900	35.3471	0.026	Raw
>tr|F1RS36|F1RS36_PIG 78 kDa glucose-regulated protein OS=Sus scrofa GN=HSPA5 PE=1 SV=2	31708250	58164750	1.83437	0.00064	LFQ
>tr|F1RS36|F1RS36_PIG 78 kDa glucose-regulated protein OS=Sus scrofa GN=HSPA5 PE=1 SV=2	100928800	306287500	3.03469	0.00192	Raw
>tr|F1RSG9|F1RSG9_PIG Uncharacterized protein OS=Sus scrofa GN=LYPLA1 PE=1 SV=2;>tr|A0A0B8RTH9|A0A0B8RTH9_PIG Lysophospholipase I OS=Sus scrofa domesticus GN=LYPLA1 PE=4 SV=1	0	5100625	ONH 0	0.000237	LFQ
>tr|F1RSG9|F1RSG9_PIG Uncharacterized protein OS=Sus scrofa GN=LYPLA1 PE=1 SV=2;>tr|A0A0B8RTH9|A0A0B8RTH9_PIG Lysophospholipase I OS=Sus scrofa domesticus GN=LYPLA1 PE=4 SV=1	521902	8928875	17.1083	0.000553	Raw
>tr|F1RSM2|F1RSM2_PIG Uncharacterized protein OS=Sus scrofa GN=PSMD12 PE=1 SV=1	47860	0	RET 0	0.355918	LFQ
>tr|F1RSM2|F1RSM2_PIG Uncharacterized protein OS=Sus scrofa GN=PSMD12 PE=1 SV=1	214565	201210	0.937758	0.96526	Raw
>tr|F1RST0|F1RST0_PIG Uncharacterized protein OS=Sus scrofa GN=HSPH1 PE=1 SV=1;>tr|A4UTN7|A4UTN7_PIG Heat shock 105kDa/110kDa protein 1 OS=Sus scrofa GN=Hsph1 PE=2 SV=1	0	87267.5	ONH 0	0.355918	LFQ
>tr|F1RST0|F1RST0_PIG Uncharacterized protein OS=Sus scrofa GN=HSPH1 PE=1 SV=1;>tr|A4UTN7|A4UTN7_PIG Heat shock 105kDa/110kDa protein 1 OS=Sus scrofa GN=Hsph1 PE=2 SV=1	581018	1639333	2.82149	0.049121	Raw
>tr|F1RT25|F1RT25_PIG Uncharacterized protein OS=Sus scrofa GN=SNX3 PE=1 SV=2	3096550	595525	0.192319	0.30495	LFQ
>tr|F1RT25|F1RT25_PIG Uncharacterized protein OS=Sus scrofa GN=SNX3 PE=1 SV=2	2317228	1858850	0.802187	0.736291	Raw
>tr|F1RT96|F1RT96_PIG Uncharacterized protein OS=Sus scrofa GN=ACSF2 PE=1 SV=2	117432	0	RET 0	0.355918	LFQ
>tr|F1RT96|F1RT96_PIG Uncharacterized protein OS=Sus scrofa GN=ACSF2 PE=1 SV=2	390300	0	RET 0	0.355918	Raw
>tr|F1RTJ9|F1RTJ9_PIG 60S ribosomal protein L21 OS=Sus scrofa GN=RPL21 PE=1 SV=2	0	220232	ONH 0	0.355918	LFQ
>tr|F1RTJ9|F1RTJ9_PIG 60S ribosomal protein L21 OS=Sus scrofa GN=RPL21 PE=1 SV=2	0	505640	ONH 0	0.190336	Raw
>tr|F1RTN3|F1RTN3_PIG Moesin OS=Sus scrofa GN=MSN PE=1 SV=1;>sp|P26042|MOES_PIG Moesin OS=Sus scrofa GN=MSN PE=2 SV=3	13122600	826450	0.0629791	0.000747	LFQ
>tr|F1RTN3|F1RTN3_PIG Moesin OS=Sus scrofa GN=MSN PE=1 SV=1;>sp|P26042|MOES_PIG Moesin OS=Sus scrofa GN=MSN PE=2 SV=3	45660750	4908675	0.107503	0.001232	Raw
>tr|F1RTY6|F1RTY6_PIG Uncharacterized protein OS=Sus scrofa GN=PPID PE=1 SV=1	0	98325	ONH 0	0.355918	LFQ
>tr|F1RTY6|F1RTY6_PIG Uncharacterized protein OS=Sus scrofa GN=PPID PE=1 SV=1	0	1018380	ONH 0	0.142553	Raw
>tr|F1RU52|F1RU52_PIG Uncharacterized protein OS=Sus scrofa GN=DPP3 PE=1 SV=1;>tr|I3LGH6|I3LGH6_PIG Uncharacterized protein OS=Sus scrofa PE=4 SV=1	97625	52485	0.537618	0.697951	LFQ
>tr|F1RU52|F1RU52_PIG Uncharacterized protein OS=Sus scrofa GN=DPP3 PE=1 SV=1;>tr|I3LGH6|I3LGH6_PIG Uncharacterized protein OS=Sus scrofa PE=4 SV=1	667482	885898	1.32722	0.721293	Raw
>tr|F1RU84|F1RU84_PIG Uncharacterized protein OS=Sus scrofa GN=C6orf136 PE=1 SV=1	0	161838	ONH 0	0.355918	LFQ
>tr|F1RU84|F1RU84_PIG Uncharacterized protein OS=Sus scrofa GN=C6orf136 PE=1 SV=1	0	254452	ONH 0	0.293101	Raw
>tr|F1RUE0|F1RUE0_PIG Uncharacterized protein OS=Sus scrofa GN=ACOT13 PE=1 SV=1	0	4281250	ONH 0	0.002419	LFQ
>tr|F1RUE0|F1RUE0_PIG Uncharacterized protein OS=Sus scrofa GN=ACOT13 PE=1 SV=1	101310	8733400	86.2047	0.029181	Raw
>tr|F1RUH7|F1RUH7_PIG Uncharacterized protein OS=Sus scrofa GN=TPMT PE=1 SV=1	203225	0	RET 0	0.355918	LFQ
>tr|F1RUH7|F1RUH7_PIG Uncharacterized protein OS=Sus scrofa GN=TPMT PE=1 SV=1	357182	0	RET 0	0.140467	Raw
>tr|F1RUI1|F1RUI1_PIG Uncharacterized protein OS=Sus scrofa GN=HSD17B10 PE=1 SV=1;>tr|K7GP28|K7GP28_PIG Uncharacterized protein OS=Sus scrofa GN=HSD17B10 PE=1 SV=1;>tr|K7GLL2|K7GLL2_PIG Uncharacterize	4587650	7482925	1.6311	0.149312	LFQ
>tr|F1RUI1|F1RUI1_PIG Uncharacterized protein OS=Sus scrofa GN=HSD17B10 PE=1 SV=1;>tr|K7GP28|K7GP28_PIG Uncharacterized protein OS=Sus scrofa GN=HSD17B10 PE=1 SV=1;>tr|K7GLL2|K7GLL2_PIG Uncharacterize	7273793	11190450	1.53846	0.411539	Raw
>tr|F1RUK8|F1RUK8_PIG Rab GDP dissociation inhibitor beta OS=Sus scrofa GN=GDI2 PE=1 SV=1;>sp|Q6Q7J2|GDIB_PIG Rab GDP dissociation inhibitor beta OS=Sus scrofa GN=GDI2 PE=2 SV=1	4506475	1780150	0.39502	0.038644	LFQ
>tr|F1RUK8|F1RUK8_PIG Rab GDP dissociation inhibitor beta OS=Sus scrofa GN=GDI2 PE=1 SV=1;>sp|Q6Q7J2|GDIB_PIG Rab GDP dissociation inhibitor beta OS=Sus scrofa GN=GDI2 PE=2 SV=1	25986750	11126700	0.428168	0.066062	Raw
>tr|F1RUN2|F1RUN2_PIG Serum albumin OS=Sus scrofa GN=ALB PE=1 SV=1;>sp|P08835|ALBU_PIG Serum albumin OS=Sus scrofa GN=ALB PE=1 SV=2;>tr|A2THZ2|A2THZ2_PIG Albumin (Fragment) OS=Sus scrofa domesticus PE	867220000	137280000	0.158299	2.4e-05	LFQ
>tr|F1RUN2|F1RUN2_PIG Serum albumin OS=Sus scrofa GN=ALB PE=1 SV=1;>sp|P08835|ALBU_PIG Serum albumin OS=Sus scrofa GN=ALB PE=1 SV=2;>tr|A2THZ2|A2THZ2_PIG Albumin (Fragment) OS=Sus scrofa domesticus PE	2438525000	614825000	0.25213	0.00383	Raw
>tr|F1RUR3|F1RUR3_PIG Uncharacterized protein OS=Sus scrofa GN=CCNY PE=1 SV=2	187642	0	RET 0	0.355918	LFQ
>tr|F1RUR3|F1RUR3_PIG Uncharacterized protein OS=Sus scrofa GN=CCNY PE=1 SV=2	2495050	0	RET 0	0.002241	Raw
>tr|F1RUV5|F1RUV5_PIG Uncharacterized protein (Fragment) OS=Sus scrofa GN=PC PE=1 SV=2	0	64430	ONH 0	0.355918	LFQ
>tr|F1RUV5|F1RUV5_PIG Uncharacterized protein (Fragment) OS=Sus scrofa GN=PC PE=1 SV=2	0	338450	ONH 0	0.355918	Raw
>tr|F1RUZ6|F1RUZ6_PIG Uncharacterized protein OS=Sus scrofa GN=AIP PE=1 SV=1	133165	0	RET 0	0.355918	LFQ
>tr|F1RUZ6|F1RUZ6_PIG Uncharacterized protein OS=Sus scrofa GN=AIP PE=1 SV=1	409225	755125	1.84526	0.520236	Raw
>tr|F1RUZ7|F1RUZ7_PIG Uncharacterized protein OS=Sus scrofa GN=PITPNM1 PE=1 SV=1	0	153165	ONH 0	0.355918	LFQ
>tr|F1RUZ7|F1RUZ7_PIG Uncharacterized protein OS=Sus scrofa GN=PITPNM1 PE=1 SV=1	0	918212	ONH 0	0.234246	Raw
>tr|F1RV94|F1RV94_PIG Uncharacterized protein OS=Sus scrofa GN=TMEM14C PE=1 SV=1	0	49630	ONH 0	0.355918	LFQ
>tr|F1RV94|F1RV94_PIG Uncharacterized protein OS=Sus scrofa GN=TMEM14C PE=1 SV=1	0	73305	ONH 0	0.145651	Raw
>tr|F1RVA1|F1RVA1_PIG Uncharacterized protein OS=Sus scrofa GN=EEF1E1 PE=1 SV=1	0	1226233	ONH 0	0.001001	LFQ
>tr|F1RVA1|F1RVA1_PIG Uncharacterized protein OS=Sus scrofa GN=EEF1E1 PE=1 SV=1	110878	1387658	12.5152	0.002892	Raw
>tr|F1RVC4|F1RVC4_PIG Uncharacterized protein OS=Sus scrofa GN=LOC100738305 PE=4 SV=1;>tr|F1RQ19|F1RQ19_PIG Uncharacterized protein OS=Sus scrofa GN=LOC100517745 PE=4 SV=1	352900	0	RET 0	0.355918	LFQ
>tr|F1RVC4|F1RVC4_PIG Uncharacterized protein OS=Sus scrofa GN=LOC100738305 PE=4 SV=1;>tr|F1RQ19|F1RQ19_PIG Uncharacterized protein OS=Sus scrofa GN=LOC100517745 PE=4 SV=1	448500	0	RET 0	0.355918	Raw
>tr|F1RVC9|F1RVC9_PIG Uncharacterized protein (Fragment) OS=Sus scrofa GN=HNRNPD PE=1 SV=1	0	4262475	ONH 0	1e-06	LFQ
>tr|F1RVC9|F1RVC9_PIG Uncharacterized protein (Fragment) OS=Sus scrofa GN=HNRNPD PE=1 SV=1	1756330	31160750	17.742	2e-06	Raw
>tr|F1RVD1|F1RVD1_PIG Uncharacterized protein OS=Sus scrofa GN=HNRNPDL PE=1 SV=1;>tr|I3LP80|I3LP80_PIG Uncharacterized protein OS=Sus scrofa GN=HNRNPDL PE=1 SV=1	0	152875	ONH 0	0.355918	LFQ
>tr|F1RVD1|F1RVD1_PIG Uncharacterized protein OS=Sus scrofa GN=HNRNPDL PE=1 SV=1;>tr|I3LP80|I3LP80_PIG Uncharacterized protein OS=Sus scrofa GN=HNRNPDL PE=1 SV=1	982925	985650	1.00277	0.998006	Raw
>tr|F1RVD2|F1RVD2_PIG Uncharacterized protein OS=Sus scrofa GN=ENOPH1 PE=1 SV=1	0	1112725	ONH 0	0.024815	LFQ
>tr|F1RVD2|F1RVD2_PIG Uncharacterized protein OS=Sus scrofa GN=ENOPH1 PE=1 SV=1	853425	3774625	4.42291	0.018998	Raw
>tr|F1RVE8|F1RVE8_PIG Uncharacterized protein OS=Sus scrofa GN=UBA6 PE=1 SV=2	0	265150	ONH 0	0.355918	LFQ
>tr|F1RVE8|F1RVE8_PIG Uncharacterized protein OS=Sus scrofa GN=UBA6 PE=1 SV=2	60131.2	804320	13.3761	0.341187	Raw
>tr|F1RVJ6|F1RVJ6_PIG Uncharacterized protein OS=Sus scrofa GN=THNSL1 PE=1 SV=2	0	102395	ONH 0	0.355918	LFQ
>tr|F1RVJ6|F1RVJ6_PIG Uncharacterized protein OS=Sus scrofa GN=THNSL1 PE=1 SV=2	0	721775	ONH 0	0.137775	Raw
>tr|F1RVM6|F1RVM6_PIG Uncharacterized protein (Fragment) OS=Sus scrofa PE=1 SV=2;>tr|I3L7B9|I3L7B9_PIG Uncharacterized protein (Fragment) OS=Sus scrofa GN=LOC100525731 PE=3 SV=1	0	322075	ONH 0	0.355918	LFQ
>tr|F1RVM6|F1RVM6_PIG Uncharacterized protein (Fragment) OS=Sus scrofa PE=1 SV=2;>tr|I3L7B9|I3L7B9_PIG Uncharacterized protein (Fragment) OS=Sus scrofa GN=LOC100525731 PE=3 SV=1	0	1813900	ONH 0	0.03085	Raw
>tr|F1RVY7|F1RVY7_PIG Uncharacterized protein (Fragment) OS=Sus scrofa GN=GALK1 PE=1 SV=2	178742	122330	0.684392	0.803224	LFQ
>tr|F1RVY7|F1RVY7_PIG Uncharacterized protein (Fragment) OS=Sus scrofa GN=GALK1 PE=1 SV=2	1582925	1306265	0.825222	0.859484	Raw
>tr|F1RVY9|F1RVY9_PIG Uncharacterized protein OS=Sus scrofa GN=UNC13D PE=4 SV=2	124990	0	RET 0	0.355918	LFQ
>tr|F1RVY9|F1RVY9_PIG Uncharacterized protein OS=Sus scrofa GN=UNC13D PE=4 SV=2	1438775	1007975	0.700579	0.754074	Raw
>tr|F1RW08|F1RW08_PIG Signal recognition particle subunit SRP68 OS=Sus scrofa GN=SRP68 PE=1 SV=2	0	18968.5	ONH 0	0.355918	LFQ
>tr|F1RW08|F1RW08_PIG Signal recognition particle subunit SRP68 OS=Sus scrofa GN=SRP68 PE=1 SV=2	0	347900	ONH 0	0.001957	Raw
>tr|F1RW46|F1RW46_PIG Uncharacterized protein OS=Sus scrofa GN=SYP PE=1 SV=1;>tr|K7GQQ4|K7GQQ4_PIG Uncharacterized protein OS=Sus scrofa GN=SYP PE=1 SV=1;>tr|K7GNZ1|K7GNZ1_PIG Uncharacterized protein	0	3631925	ONH 0	0.028101	LFQ
>tr|F1RW46|F1RW46_PIG Uncharacterized protein OS=Sus scrofa GN=SYP PE=1 SV=1;>tr|K7GQQ4|K7GQQ4_PIG Uncharacterized protein OS=Sus scrofa GN=SYP PE=1 SV=1;>tr|K7GNZ1|K7GNZ1_PIG Uncharacterized protein	924502	20510130	22.185	0.020115	Raw
>tr|F1RW55|F1RW55_PIG Uncharacterized protein OS=Sus scrofa GN=PRAF2 PE=1 SV=1;>tr|K7GRQ4|K7GRQ4_PIG Uncharacterized protein (Fragment) OS=Sus scrofa PE=4 SV=1;>tr|K7GQM4|K7GQM4_PIG Uncharacterized pr	1925375	1488338	0.773012	0.547482	LFQ
>tr|F1RW55|F1RW55_PIG Uncharacterized protein OS=Sus scrofa GN=PRAF2 PE=1 SV=1;>tr|K7GRQ4|K7GRQ4_PIG Uncharacterized protein (Fragment) OS=Sus scrofa PE=4 SV=1;>tr|K7GQM4|K7GQM4_PIG Uncharacterized pr	1212250	2025778	1.67109	0.217029	Raw
>tr|F1RW98|F1RW98_PIG Uncharacterized protein OS=Sus scrofa GN=LOC100621992 PE=1 SV=2	592950	0	RET 0	0.355918	LFQ
>tr|F1RW98|F1RW98_PIG Uncharacterized protein OS=Sus scrofa GN=LOC100621992 PE=1 SV=2	1505655	0	RET 0	0.0128	Raw
>tr|F1RWC5|F1RWC5_PIG Kinesin-like protein OS=Sus scrofa GN=KIF5B PE=1 SV=1;>tr|K9J4S7|K9J4S7_PIG Kinesin-like protein OS=Sus scrofa GN=KIF5B PE=2 SV=1	1062375	1210295	1.13924	0.832472	LFQ
>tr|F1RWC5|F1RWC5_PIG Kinesin-like protein OS=Sus scrofa GN=KIF5B PE=1 SV=1;>tr|K9J4S7|K9J4S7_PIG Kinesin-like protein OS=Sus scrofa GN=KIF5B PE=2 SV=1	2178908	6283225	2.88366	0.207895	Raw
>tr|F1RWH1|F1RWH1_PIG Uncharacterized protein OS=Sus scrofa GN=CBX1 PE=1 SV=2	342675	3461125	10.1003	0.000409	LFQ
>tr|F1RWH1|F1RWH1_PIG Uncharacterized protein OS=Sus scrofa GN=CBX1 PE=1 SV=2	236932	5792875	24.4495	0.003394	Raw
>tr|F1RWH7|F1RWH7_PIG Uncharacterized protein OS=Sus scrofa GN=PNPO PE=1 SV=2	471450	1950250	4.13671	0.272421	LFQ
>tr|F1RWH7|F1RWH7_PIG Uncharacterized protein OS=Sus scrofa GN=PNPO PE=1 SV=2	983090	3864850	3.93133	0.145371	Raw
>tr|F1RWJ6|F1RWJ6_PIG Uncharacterized protein OS=Sus scrofa GN=NPEPPS PE=1 SV=1	12322000	9279625	0.753094	0.01368	LFQ
>tr|F1RWJ6|F1RWJ6_PIG Uncharacterized protein OS=Sus scrofa GN=NPEPPS PE=1 SV=1	41423000	62335250	1.50485	0.221991	Raw
>tr|F1RWL7|F1RWL7_PIG NADH dehydrogenase [ubiquinone] 1 beta subcomplex subunit 8, mitochondrial OS=Sus scrofa GN=LOC100157053 PE=1 SV=1;>tr|B8Y651|B8Y651_PIG NADH dehydrogenase [ubiquinone] 1 beta su	0	3182650	ONH 0	0.048682	LFQ
>tr|F1RWL7|F1RWL7_PIG NADH dehydrogenase [ubiquinone] 1 beta subcomplex subunit 8, mitochondrial OS=Sus scrofa GN=LOC100157053 PE=1 SV=1;>tr|B8Y651|B8Y651_PIG NADH dehydrogenase [ubiquinone] 1 beta su	448322	4578450	10.2124	0.085282	Raw
>tr|F1RWN4|F1RWN4_PIG 14 kDa phosphohistidine phosphatase OS=Sus scrofa GN=PHPT1 PE=1 SV=1	4489900	3457725	0.770112	0.311437	LFQ
>tr|F1RWN4|F1RWN4_PIG 14 kDa phosphohistidine phosphatase OS=Sus scrofa GN=PHPT1 PE=1 SV=1	3103650	5950000	1.9171	0.17661	Raw
>tr|F1RWP0|F1RWP0_PIG Uncharacterized protein OS=Sus scrofa GN=PRPSAP1 PE=1 SV=1	0	64182.5	ONH 0	0.355918	LFQ
>tr|F1RWP0|F1RWP0_PIG Uncharacterized protein OS=Sus scrofa GN=PRPSAP1 PE=1 SV=1	0	1190200	ONH 0	0.026465	Raw
>tr|F1RWP3|F1RWP3_PIG Uncharacterized protein OS=Sus scrofa GN=CYGB PE=1 SV=2	0	84975	ONH 0	0.355918	LFQ
>tr|F1RWP3|F1RWP3_PIG Uncharacterized protein OS=Sus scrofa GN=CYGB PE=1 SV=2	0	849535	ONH 0	0.000204	Raw
>tr|F1RWS8|F1RWS8_PIG Uncharacterized protein OS=Sus scrofa GN=SNRPA1 PE=1 SV=1	0	73842.5	ONH 0	0.355918	LFQ
>tr|F1RWS8|F1RWS8_PIG Uncharacterized protein OS=Sus scrofa GN=SNRPA1 PE=1 SV=1	0	234010	ONH 0	0.355918	Raw
>tr|F1RWU2|F1RWU2_PIG Uncharacterized protein (Fragment) OS=Sus scrofa GN=DCX PE=1 SV=3;>tr|K7GL04|K7GL04_PIG Uncharacterized protein OS=Sus scrofa GN=DCX PE=1 SV=1;>tr|K7GQ57|K7GQ57_PIG Uncharacteriz	176502	0	RET 0	0.355918	LFQ
>tr|F1RWU2|F1RWU2_PIG Uncharacterized protein (Fragment) OS=Sus scrofa GN=DCX PE=1 SV=3;>tr|K7GL04|K7GL04_PIG Uncharacterized protein OS=Sus scrofa GN=DCX PE=1 SV=1;>tr|K7GQ57|K7GQ57_PIG Uncharacteriz	192612	85272.5	0.442715	0.62854	Raw
>tr|F1RWY7|F1RWY7_PIG Uncharacterized protein OS=Sus scrofa GN=BPHL PE=1 SV=2	668075	2665325	3.98956	0.003782	LFQ
>tr|F1RWY7|F1RWY7_PIG Uncharacterized protein OS=Sus scrofa GN=BPHL PE=1 SV=2	842845	7906725	9.381	0.003825	Raw
>tr|F1RWY9|F1RWY9_PIG Uncharacterized protein OS=Sus scrofa GN=PSMG4 PE=1 SV=1	0	169758	ONH 0	0.355918	LFQ
>tr|F1RWY9|F1RWY9_PIG Uncharacterized protein OS=Sus scrofa GN=PSMG4 PE=1 SV=1	0	345042	ONH 0	0.13998	Raw
>tr|F1RWZ9|F1RWZ9_PIG Uncharacterized protein OS=Sus scrofa GN=FUNDC1 PE=1 SV=1	0	83817.5	ONH 0	0.355918	LFQ
>tr|F1RWZ9|F1RWZ9_PIG Uncharacterized protein OS=Sus scrofa GN=FUNDC1 PE=1 SV=1	0	553528	ONH 0	5.8e-05	Raw
>tr|F1RX68|F1RX68_PIG Serine/threonine-protein phosphatase (Fragment) OS=Sus scrofa GN=PPP2CA PE=3 SV=2;>sp|P11493|PP2AB_PIG Serine/threonine-protein phosphatase 2A catalytic subunit beta isoform (Fra	10290100	4820875	0.468496	1.5e-05	LFQ
>tr|F1RX68|F1RX68_PIG Serine/threonine-protein phosphatase (Fragment) OS=Sus scrofa GN=PPP2CA PE=3 SV=2;>sp|P11493|PP2AB_PIG Serine/threonine-protein phosphatase 2A catalytic subunit beta isoform (Fra	12812280	26778750	2.09008	0.017398	Raw
>tr|F1RX81|F1RX81_PIG Uncharacterized protein (Fragment) OS=Sus scrofa GN=LOC100627228 PE=4 SV=1;>tr|Q8WNW4|Q8WNW4_PIG Beta-catenin OS=Sus scrofa GN=CTNNB1 PE=1 SV=1	779390	0	RET 0	0.000182	LFQ
>tr|F1RX81|F1RX81_PIG Uncharacterized protein (Fragment) OS=Sus scrofa GN=LOC100627228 PE=4 SV=1;>tr|Q8WNW4|Q8WNW4_PIG Beta-catenin OS=Sus scrofa GN=CTNNB1 PE=1 SV=1	2802465	27067.5	0.00965846	0.024172	Raw
>tr|F1RX84|F1RX84_PIG Uncharacterized protein OS=Sus scrofa GN=PROSC PE=1 SV=1	0	283525	ONH 0	0.355918	LFQ
>tr|F1RX84|F1RX84_PIG Uncharacterized protein OS=Sus scrofa GN=PROSC PE=1 SV=1	341088	1721033	5.04572	0.079783	Raw
>tr|F1RX93|F1RX93_PIG Uncharacterized protein OS=Sus scrofa GN=MIEN1 PE=1 SV=1	0	2645950	ONH 0	0.027518	LFQ
>tr|F1RX93|F1RX93_PIG Uncharacterized protein OS=Sus scrofa GN=MIEN1 PE=1 SV=1	204080	2884488	14.1341	0.025445	Raw
>tr|F1RX99|F1RX99_PIG Uncharacterized protein OS=Sus scrofa GN=TPD52 PE=1 SV=2	514875	0	RET 0	0.355918	LFQ
>tr|F1RX99|F1RX99_PIG Uncharacterized protein OS=Sus scrofa GN=TPD52 PE=1 SV=2	1410535	1643723	1.16532	0.656307	Raw
>tr|F1RXC1|F1RXC1_PIG Uncharacterized protein OS=Sus scrofa GN=CA1 PE=1 SV=1	0	1041400	ONH 0	0.140013	LFQ
>tr|F1RXC1|F1RXC1_PIG Uncharacterized protein OS=Sus scrofa GN=CA1 PE=1 SV=1	170518	3414275	20.023	0.05257	Raw
>tr|F1RXC2|F1RXC2_PIG Uncharacterized protein (Fragment) OS=Sus scrofa GN=CA2 PE=1 SV=1	69948500	837592500	11.9744	0	LFQ
>tr|F1RXC2|F1RXC2_PIG Uncharacterized protein (Fragment) OS=Sus scrofa GN=CA2 PE=1 SV=1	66438750	2446325000	36.8208	0.000103	Raw
>tr|F1RXD2|F1RXD2_PIG Uncharacterized protein (Fragment) OS=Sus scrofa GN=ATP6V0D2 PE=4 SV=2	0	100238	ONH 0	0.355918	LFQ
>tr|F1RXD2|F1RXD2_PIG Uncharacterized protein (Fragment) OS=Sus scrofa GN=ATP6V0D2 PE=4 SV=2	0	1658700	ONH 0	0.011501	Raw
>tr|F1RXD4|F1RXD4_PIG Uncharacterized protein OS=Sus scrofa GN=RMDN1 PE=1 SV=1	0	843700	ONH 0	0.134308	LFQ
>tr|F1RXD4|F1RXD4_PIG Uncharacterized protein OS=Sus scrofa GN=RMDN1 PE=1 SV=1	0	1520665	ONH 0	0.076829	Raw
>tr|F1RXJ0|F1RXJ0_PIG Uncharacterized protein OS=Sus scrofa GN=MID2 PE=4 SV=2	0	809825	ONH 0	0.355918	LFQ
>tr|F1RXJ0|F1RXJ0_PIG Uncharacterized protein OS=Sus scrofa GN=MID2 PE=4 SV=2	0	671750	ONH 0	0.355918	Raw
>tr|F1RXY7|F1RXY7_PIG Uncharacterized protein OS=Sus scrofa GN=TSN PE=1 SV=2	721875	2199500	3.04693	0.207346	LFQ
>tr|F1RXY7|F1RXY7_PIG Uncharacterized protein OS=Sus scrofa GN=TSN PE=1 SV=2	1134285	4604480	4.05937	0.10545	Raw
>tr|F1RXZ6|F1RXZ6_PIG Uncharacterized protein OS=Sus scrofa GN=BIN1 PE=1 SV=2;>tr|A1EAJ7|A1EAJ7_PIG Bridging integrator 1 OS=Sus scrofa PE=2 SV=1	0	73872.5	ONH 0	0.355918	LFQ
>tr|F1RXZ6|F1RXZ6_PIG Uncharacterized protein OS=Sus scrofa GN=BIN1 PE=1 SV=2;>tr|A1EAJ7|A1EAJ7_PIG Bridging integrator 1 OS=Sus scrofa PE=2 SV=1	0	724048	ONH 0	0.123296	Raw
>tr|F1RYA3|F1RYA3_PIG Uncharacterized protein (Fragment) OS=Sus scrofa GN=CARS PE=1 SV=2	0	14863.5	ONH 0	0.355918	LFQ
>tr|F1RYA3|F1RYA3_PIG Uncharacterized protein (Fragment) OS=Sus scrofa GN=CARS PE=1 SV=2	0	601182	ONH 0	0.084137	Raw
>tr|F1RYA4|F1RYA4_PIG Uncharacterized protein OS=Sus scrofa GN=NAP1L4 PE=1 SV=2;>tr|I6NCL0|I6NCL0_PIG Nucleosome assembly protein 1-like 4 OS=Sus scrofa GN=NAP1L4 PE=2 SV=1	400472	420358	1.04965	0.927289	LFQ
>tr|F1RYA4|F1RYA4_PIG Uncharacterized protein OS=Sus scrofa GN=NAP1L4 PE=1 SV=2;>tr|I6NCL0|I6NCL0_PIG Nucleosome assembly protein 1-like 4 OS=Sus scrofa GN=NAP1L4 PE=2 SV=1	2054125	6990725	3.40326	0.186027	Raw
>tr|F1RYK1|F1RYK1_PIG Uncharacterized protein OS=Sus scrofa GN=SYT1 PE=1 SV=1	0	5846400	ONH 0	0.028603	LFQ
>tr|F1RYK1|F1RYK1_PIG Uncharacterized protein OS=Sus scrofa GN=SYT1 PE=1 SV=1	0	43146400	ONH 0	0.024983	Raw
>tr|F1RYK6|F1RYK6_PIG Uncharacterized protein OS=Sus scrofa GN=OTOGL PE=4 SV=2	1853925	0	RET 0	0.355918	LFQ
>tr|F1RYK6|F1RYK6_PIG Uncharacterized protein OS=Sus scrofa GN=OTOGL PE=4 SV=2	16428000	4072075	0.247874	0.001059	Raw
>tr|F1RYK8|F1RYK8_PIG Uncharacterized protein OS=Sus scrofa GN=LOC100524000 PE=4 SV=2;>tr|I3LJQ8|I3LJQ8_PIG Uncharacterized protein (Fragment) OS=Sus scrofa PE=4 SV=1	127352	0	RET 0	0.355918	LFQ
>tr|F1RYK8|F1RYK8_PIG Uncharacterized protein OS=Sus scrofa GN=LOC100524000 PE=4 SV=2;>tr|I3LJQ8|I3LJQ8_PIG Uncharacterized protein (Fragment) OS=Sus scrofa PE=4 SV=1	171192	337992	1.97434	0.546877	Raw
>tr|F1RYS5|F1RYS5_PIG Uncharacterized protein (Fragment) OS=Sus scrofa GN=SEPT11 PE=1 SV=2;>tr|K7GR37|K7GR37_PIG Uncharacterized protein OS=Sus scrofa GN=SEPT6 PE=1 SV=1;>tr|K7GQ44|K7GQ44_PIG Uncharac	171132	0	RET 0	0.355918	LFQ
>tr|F1RYS5|F1RYS5_PIG Uncharacterized protein (Fragment) OS=Sus scrofa GN=SEPT11 PE=1 SV=2;>tr|K7GR37|K7GR37_PIG Uncharacterized protein OS=Sus scrofa GN=SEPT6 PE=1 SV=1;>tr|K7GQ44|K7GQ44_PIG Uncharac	1022975	0	RET 0	0.190381	Raw
>tr|F1RYU9|F1RYU9_PIG Uncharacterized protein OS=Sus scrofa GN=USO1 PE=1 SV=2	440022	829508	1.88515	0.180347	LFQ
>tr|F1RYU9|F1RYU9_PIG Uncharacterized protein OS=Sus scrofa GN=USO1 PE=1 SV=2	987282	5192725	5.25961	0.007456	Raw
>tr|F1RYY6|F1RYY6_PIG Transaldolase OS=Sus scrofa GN=TALDO1 PE=1 SV=2	8014150	14316280	1.78638	0.189692	LFQ
>tr|F1RYY6|F1RYY6_PIG Transaldolase OS=Sus scrofa GN=TALDO1 PE=1 SV=2	6909348	100404500	14.5317	1.1e-05	Raw
>tr|F1RYY7|F1RYY7_PIG Uncharacterized protein (Fragment) OS=Sus scrofa GN=PDDC1 PE=1 SV=2	0	43707.5	ONH 0	0.355918	LFQ
>tr|F1RYY7|F1RYY7_PIG Uncharacterized protein (Fragment) OS=Sus scrofa GN=PDDC1 PE=1 SV=2	0	269340	ONH 0	0.039953	Raw
>tr|F1RYY8|F1RYY8_PIG Uncharacterized protein OS=Sus scrofa GN=SLC25A22 PE=1 SV=1;>tr|A0A0B8RSA0|A0A0B8RSA0_PIG Solute carrier family 25 (Mitochondrial carrier: glutamate), member 22 OS=Sus scrofa dom	0	388872	ONH 0	0.049104	LFQ
>tr|F1RYY8|F1RYY8_PIG Uncharacterized protein OS=Sus scrofa GN=SLC25A22 PE=1 SV=1;>tr|A0A0B8RSA0|A0A0B8RSA0_PIG Solute carrier family 25 (Mitochondrial carrier: glutamate), member 22 OS=Sus scrofa dom	26072.5	2282975	87.5626	0.061549	Raw
>tr|F1RYZ0|F1RYZ0_PIG 60S acidic ribosomal protein P2 OS=Sus scrofa GN=RPLP2 PE=1 SV=1;>sp|Q29315|RLA2_PIG 60S acidic ribosomal protein P2 OS=Sus scrofa GN=RPLP2 PE=3 SV=1;>tr|F1RNZ2|F1RNZ2_PIG 60S ac	1256775	3446900	2.74265	0.017052	LFQ
>tr|F1RYZ0|F1RYZ0_PIG 60S acidic ribosomal protein P2 OS=Sus scrofa GN=RPLP2 PE=1 SV=1;>sp|Q29315|RLA2_PIG 60S acidic ribosomal protein P2 OS=Sus scrofa GN=RPLP2 PE=3 SV=1;>tr|F1RNZ2|F1RNZ2_PIG 60S ac	905045	5506275	6.08398	0.027821	Raw
>tr|F1RYZ5|F1RYZ5_PIG Ribosomal protein OS=Sus scrofa GN=RPL10A PE=1 SV=1;>tr|A1XQU2|A1XQU2_PIG Ribosomal protein OS=Sus scrofa GN=RPL10A PE=2 SV=1	0	6110450	ONH 0	3.1e-05	LFQ
>tr|F1RYZ5|F1RYZ5_PIG Ribosomal protein OS=Sus scrofa GN=RPL10A PE=1 SV=1;>tr|A1XQU2|A1XQU2_PIG Ribosomal protein OS=Sus scrofa GN=RPL10A PE=2 SV=1	504580	9903500	19.6272	0.029552	Raw
>tr|F1RZ06|F1RZ06_PIG Uncharacterized protein (Fragment) OS=Sus scrofa GN=MXRA5 PE=4 SV=2;>tr|F1RZ07|F1RZ07_PIG Uncharacterized protein OS=Sus scrofa GN=MXRA5 PE=4 SV=2	0	249848	ONH 0	0.355918	LFQ
>tr|F1RZ06|F1RZ06_PIG Uncharacterized protein (Fragment) OS=Sus scrofa GN=MXRA5 PE=4 SV=2;>tr|F1RZ07|F1RZ07_PIG Uncharacterized protein OS=Sus scrofa GN=MXRA5 PE=4 SV=2	0	791750	ONH 0	0.355918	Raw
>tr|F1RZ28|F1RZ28_PIG Uncharacterized protein OS=Sus scrofa GN=RPS10 PE=1 SV=1	0	3282300	ONH 0	0.000153	LFQ
>tr|F1RZ28|F1RZ28_PIG Uncharacterized protein OS=Sus scrofa GN=RPS10 PE=1 SV=1	276695	3970100	14.3483	0.005796	Raw
>tr|F1RZ71|F1RZ71_PIG Uncharacterized protein OS=Sus scrofa GN=SEPT9 PE=1 SV=2	112240	0	RET 0	0.355918	LFQ
>tr|F1RZ71|F1RZ71_PIG Uncharacterized protein OS=Sus scrofa GN=SEPT9 PE=1 SV=2	2229300	363252	0.162945	0.066504	Raw
>tr|F1RZ96|F1RZ96_PIG Uncharacterized protein OS=Sus scrofa GN=TARSL2 PE=1 SV=1	0	14511.8	ONH 0	0.355918	LFQ
>tr|F1RZ96|F1RZ96_PIG Uncharacterized protein OS=Sus scrofa GN=TARSL2 PE=1 SV=1	0	100270	ONH 0	0.355918	Raw
>tr|F1RZB5|F1RZB5_PIG Uncharacterized protein OS=Sus scrofa GN=TMOD2 PE=1 SV=2	111220	0	RET 0	0.355918	LFQ
>tr|F1RZB5|F1RZB5_PIG Uncharacterized protein OS=Sus scrofa GN=TMOD2 PE=1 SV=2	1221248	125622	0.102864	0.073561	Raw
>tr|F1RZE0|F1RZE0_PIG Uncharacterized protein OS=Sus scrofa GN=PRKRA PE=1 SV=1	0	49655	ONH 0	0.355918	LFQ
>tr|F1RZE0|F1RZE0_PIG Uncharacterized protein OS=Sus scrofa GN=PRKRA PE=1 SV=1	0	1186700	ONH 0	0.036363	Raw
>tr|F1RZH4|F1RZH4_PIG Uncharacterized protein OS=Sus scrofa GN=ADAM10 PE=1 SV=1	461550	3335450	7.22663	0.001936	LFQ
>tr|F1RZH4|F1RZH4_PIG Uncharacterized protein OS=Sus scrofa GN=ADAM10 PE=1 SV=1	443350	5917325	13.3468	0.021072	Raw
>tr|F1RZQ6|F1RZQ6_PIG Uncharacterized protein OS=Sus scrofa GN=SLC25A4 PE=1 SV=1;>tr|Q9XS69|Q9XS69_PIG Adenine nucleotide translocator 1 (Fragment) OS=Sus scrofa domesticus GN=ANT1 PE=3 SV=1	9310475	7762075	0.833693	0.309489	LFQ
>tr|F1RZQ6|F1RZQ6_PIG Uncharacterized protein OS=Sus scrofa GN=SLC25A4 PE=1 SV=1;>tr|Q9XS69|Q9XS69_PIG Adenine nucleotide translocator 1 (Fragment) OS=Sus scrofa domesticus GN=ANT1 PE=3 SV=1	10457450	24826250	2.37403	0.016058	Raw
>tr|F1RZR6|F1RZR6_PIG Uncharacterized protein OS=Sus scrofa GN=CUTA PE=1 SV=1	3395000	6853475	2.0187	0.066317	LFQ
>tr|F1RZR6|F1RZR6_PIG Uncharacterized protein OS=Sus scrofa GN=CUTA PE=1 SV=1	2831100	12066100	4.26198	0.062367	Raw
>tr|F1RZU8|F1RZU8_PIG Uncharacterized protein OS=Sus scrofa GN=DST PE=1 SV=2	568575	282575	0.496988	0.533664	LFQ
>tr|F1RZU8|F1RZU8_PIG Uncharacterized protein OS=Sus scrofa GN=DST PE=1 SV=2	676975	851710	1.25811	0.67326	Raw
>tr|F1RZV7|F1RZV7_PIG Uncharacterized protein OS=Sus scrofa GN=GCLC PE=1 SV=1	3592025	82897.5	0.0230782	0.000831	LFQ
>tr|F1RZV7|F1RZV7_PIG Uncharacterized protein OS=Sus scrofa GN=GCLC PE=1 SV=1	10948700	329728	0.0301157	0.017012	Raw
>tr|F1RZY2|F1RZY2_PIG Uncharacterized protein OS=Sus scrofa GN=IER3IP1 PE=1 SV=2	0	105340	ONH 0	0.355918	LFQ
>tr|F1RZY2|F1RZY2_PIG Uncharacterized protein OS=Sus scrofa GN=IER3IP1 PE=1 SV=2	96635	417448	4.31984	0.264775	Raw
>tr|F1RZZ1|F1RZZ1_PIG Uncharacterized protein OS=Sus scrofa GN=TBCD PE=1 SV=2	0	63530	ONH 0	0.355918	LFQ
>tr|F1RZZ1|F1RZZ1_PIG Uncharacterized protein OS=Sus scrofa GN=TBCD PE=1 SV=2	93180	862522	9.25652	0.003761	Raw
>tr|F1RZZ3|F1RZZ3_PIG Uncharacterized protein OS=Sus scrofa GN=FN3KRP PE=1 SV=1	0	29625	ONH 0	0.355918	LFQ
>tr|F1RZZ3|F1RZZ3_PIG Uncharacterized protein OS=Sus scrofa GN=FN3KRP PE=1 SV=1	132185	191000	1.44494	0.80856	Raw
>tr|F1S078|F1S078_PIG Uncharacterized protein OS=Sus scrofa PE=1 SV=2	2597350	3035575	1.16872	0.474183	LFQ
>tr|F1S078|F1S078_PIG Uncharacterized protein OS=Sus scrofa PE=1 SV=2	5119325	2805390	0.548	0.264201	Raw
>tr|F1S0A2|F1S0A2_PIG Peptidyl-prolyl cis-trans isomerase OS=Sus scrofa GN=LOC100737887 PE=1 SV=1	1950350	6953550	3.56528	0.024399	LFQ
>tr|F1S0A2|F1S0A2_PIG Peptidyl-prolyl cis-trans isomerase OS=Sus scrofa GN=LOC100737887 PE=1 SV=1	1416855	12930230	9.12601	0.003693	Raw
>tr|F1S0C1|F1S0C1_PIG S-(hydroxymethyl)glutathione dehydrogenase OS=Sus scrofa GN=ADH5 PE=1 SV=1	2573800	486625	0.189069	0.161225	LFQ
>tr|F1S0C1|F1S0C1_PIG S-(hydroxymethyl)glutathione dehydrogenase OS=Sus scrofa GN=ADH5 PE=1 SV=1	3487850	2101293	0.602461	0.590514	Raw
>tr|F1S0D9|F1S0D9_PIG Uncharacterized protein OS=Sus scrofa GN=DARS PE=1 SV=1	0	114295	ONH 0	0.355918	LFQ
>tr|F1S0D9|F1S0D9_PIG Uncharacterized protein OS=Sus scrofa GN=DARS PE=1 SV=1	0	3302550	ONH 0	0.135563	Raw
>tr|F1S0M2|F1S0M2_PIG Uncharacterized protein OS=Sus scrofa GN=HRSP12 PE=1 SV=1	19214750	37618750	1.95781	0.001522	LFQ
>tr|F1S0M2|F1S0M2_PIG Uncharacterized protein OS=Sus scrofa GN=HRSP12 PE=1 SV=1	14182200	39286750	2.77014	0.016049	Raw
>tr|F1S0P0|F1S0P0_PIG Cytochrome c oxidase subunit 6C OS=Sus scrofa GN=COX6C PE=1 SV=1;>sp|A1XQT2|COX6C_PIG Cytochrome c oxidase subunit 6C OS=Sus scrofa GN=COX6C PE=3 SV=1	645400	2787075	4.31837	0.115643	LFQ
>tr|F1S0P0|F1S0P0_PIG Cytochrome c oxidase subunit 6C OS=Sus scrofa GN=COX6C PE=1 SV=1;>sp|A1XQT2|COX6C_PIG Cytochrome c oxidase subunit 6C OS=Sus scrofa GN=COX6C PE=3 SV=1	797458	4947595	6.20421	0.093336	Raw
>tr|F1S0P3|F1S0P3_PIG C-type natriuretic peptide OS=Sus scrofa GN=CNP PE=1 SV=1	49555500	0	RET 0	0.00041	LFQ
>tr|F1S0P3|F1S0P3_PIG C-type natriuretic peptide OS=Sus scrofa GN=CNP PE=1 SV=1	288387500	0	RET 0	0.006022	Raw
>tr|F1S0R4|F1S0R4_PIG Uncharacterized protein OS=Sus scrofa GN=ATP6V1C1 PE=1 SV=2	31597.5	651792	20.628	0.035721	LFQ
>tr|F1S0R4|F1S0R4_PIG Uncharacterized protein OS=Sus scrofa GN=ATP6V1C1 PE=1 SV=2	357855	6554675	18.3166	0.001126	Raw
>tr|F1S0V3|F1S0V3_PIG Annexin OS=Sus scrofa GN=LOC100625675 PE=1 SV=2	116552	0	RET 0	0.355918	LFQ
>tr|F1S0V3|F1S0V3_PIG Annexin OS=Sus scrofa GN=LOC100625675 PE=1 SV=2	1643400	0	RET 0	0.000289	Raw
>tr|F1S108|F1S108_PIG Uncharacterized protein OS=Sus scrofa GN=CISD2 PE=1 SV=2	0	2651375	ONH 0	8e-05	LFQ
>tr|F1S108|F1S108_PIG Uncharacterized protein OS=Sus scrofa GN=CISD2 PE=1 SV=2	0	4865650	ONH 0	0.04128	Raw
>tr|F1S133|F1S133_PIG Uncharacterized protein OS=Sus scrofa GN=CFI PE=1 SV=2;>tr|K7GPW1|K7GPW1_PIG Uncharacterized protein OS=Sus scrofa GN=CFI PE=1 SV=1	87632.5	0	RET 0	0.355918	LFQ
>tr|F1S133|F1S133_PIG Uncharacterized protein OS=Sus scrofa GN=CFI PE=1 SV=2;>tr|K7GPW1|K7GPW1_PIG Uncharacterized protein OS=Sus scrofa GN=CFI PE=1 SV=1	104008	0	RET 0	0.355918	Raw
>tr|F1S146|F1S146_PIG Uncharacterized protein OS=Sus scrofa GN=ANK2 PE=1 SV=2	5139975	0	RET 0	3e-05	LFQ
>tr|F1S146|F1S146_PIG Uncharacterized protein OS=Sus scrofa GN=ANK2 PE=1 SV=2	13786130	0	RET 0	0.000723	Raw
>tr|F1S179|F1S179_PIG Uncharacterized protein (Fragment) OS=Sus scrofa GN=TSTD1 PE=1 SV=2	0	2248225	ONH 0	3.3e-05	LFQ
>tr|F1S179|F1S179_PIG Uncharacterized protein (Fragment) OS=Sus scrofa GN=TSTD1 PE=1 SV=2	579668	2494900	4.30402	0.0353	Raw
>tr|F1S182|F1S182_PIG AP complex subunit beta OS=Sus scrofa GN=LOC100517121 PE=3 SV=2	0	115010	ONH 0	0.355918	LFQ
>tr|F1S182|F1S182_PIG AP complex subunit beta OS=Sus scrofa GN=LOC100517121 PE=3 SV=2	0	311475	ONH 0	0.355918	Raw
>tr|F1S192|F1S192_PIG Uncharacterized protein OS=Sus scrofa GN=PFDN2 PE=1 SV=1	2836275	4425050	1.56016	0.168768	LFQ
>tr|F1S192|F1S192_PIG Uncharacterized protein OS=Sus scrofa GN=PFDN2 PE=1 SV=1	1341353	6157250	4.59033	0.001897	Raw
>tr|F1S1B5|F1S1B5_PIG Uncharacterized protein OS=Sus scrofa GN=ACACA PE=1 SV=2;>tr|A5Z221|A5Z221_PIG Acetyl-CoA carboxylase alpha (Fragment) OS=Sus scrofa GN=ACACA PE=2 SV=1;>tr|D2D0D8|D2D0D8_PIG Acet	0	208715	ONH 0	0.355918	LFQ
>tr|F1S1B5|F1S1B5_PIG Uncharacterized protein OS=Sus scrofa GN=ACACA PE=1 SV=2;>tr|A5Z221|A5Z221_PIG Acetyl-CoA carboxylase alpha (Fragment) OS=Sus scrofa GN=ACACA PE=2 SV=1;>tr|D2D0D8|D2D0D8_PIG Acet	225780	248190	1.09926	0.939886	Raw
>tr|F1S1D6|F1S1D6_PIG V-type proton ATPase subunit a OS=Sus scrofa GN=ATP6V0A1 PE=1 SV=2;>tr|F1S0R1|F1S0R1_PIG V-type proton ATPase subunit a OS=Sus scrofa GN=LOC100519868 PE=3 SV=2	0	1744600	ONH 0	1.4e-05	LFQ
>tr|F1S1D6|F1S1D6_PIG V-type proton ATPase subunit a OS=Sus scrofa GN=ATP6V0A1 PE=1 SV=2;>tr|F1S0R1|F1S0R1_PIG V-type proton ATPase subunit a OS=Sus scrofa GN=LOC100519868 PE=3 SV=2	0	11957930	ONH 0	0.002528	Raw
>tr|F1S1F1|F1S1F1_PIG Uncharacterized protein OS=Sus scrofa GN=PLEKHH3 PE=4 SV=1	0	374800	ONH 0	0.355918	LFQ
>tr|F1S1F1|F1S1F1_PIG Uncharacterized protein OS=Sus scrofa GN=PLEKHH3 PE=4 SV=1	0	4387975	ONH 0	0.141111	Raw
>tr|F1S1F4|F1S1F4_PIG Uncharacterized protein OS=Sus scrofa GN=WNK4 PE=1 SV=2	207982	664850	3.19666	0.338809	LFQ
>tr|F1S1F4|F1S1F4_PIG Uncharacterized protein OS=Sus scrofa GN=WNK4 PE=1 SV=2	516408	1427318	2.76394	0.121415	Raw
>tr|F1S1G0|F1S1G0_PIG Eukaryotic translation initiation factor 3 subunit E OS=Sus scrofa GN=EIF3E PE=1 SV=2	0	46357.8	ONH 0	0.134581	LFQ
>tr|F1S1G0|F1S1G0_PIG Eukaryotic translation initiation factor 3 subunit E OS=Sus scrofa GN=EIF3E PE=1 SV=2	0	596485	ONH 0	0.063783	Raw
>tr|F1S1G8|F1S1G8_PIG Amine oxidase OS=Sus scrofa GN=AOC3 PE=1 SV=2;>tr|F1S1G7|F1S1G7_PIG Amine oxidase OS=Sus scrofa GN=AOC2 PE=3 SV=1	44762.5	0	RET 0	0.355918	LFQ
>tr|F1S1G8|F1S1G8_PIG Amine oxidase OS=Sus scrofa GN=AOC3 PE=1 SV=2;>tr|F1S1G7|F1S1G7_PIG Amine oxidase OS=Sus scrofa GN=AOC2 PE=3 SV=1	414680	0	RET 0	0.061222	Raw
>tr|F1S1L1|F1S1L1_PIG Uncharacterized protein OS=Sus scrofa GN=TIMM8A PE=1 SV=1	0	253375	ONH 0	0.355918	LFQ
>tr|F1S1L1|F1S1L1_PIG Uncharacterized protein OS=Sus scrofa GN=TIMM8A PE=1 SV=1	0	292850	ONH 0	0.355918	Raw
>tr|F1S1R4|F1S1R4_PIG Uncharacterized protein OS=Sus scrofa GN=SH3BGRL PE=1 SV=2	10079730	4193300	0.416013	5e-06	LFQ
>tr|F1S1R4|F1S1R4_PIG Uncharacterized protein OS=Sus scrofa GN=SH3BGRL PE=1 SV=2	8419550	3241725	0.385024	0.079739	Raw
>tr|F1S1V1|F1S1V1_PIG Uncharacterized protein OS=Sus scrofa GN=SSB PE=1 SV=2	0	38262.5	ONH 0	0.355918	LFQ
>tr|F1S1V1|F1S1V1_PIG Uncharacterized protein OS=Sus scrofa GN=SSB PE=1 SV=2	0	805025	ONH 0	0.137816	Raw
>tr|F1S1X3|F1S1X3_PIG Uncharacterized protein OS=Sus scrofa GN=NARS PE=1 SV=2	0	488178	ONH 0	0.029096	LFQ
>tr|F1S1X3|F1S1X3_PIG Uncharacterized protein OS=Sus scrofa GN=NARS PE=1 SV=2	240778	2779893	11.5455	0.025303	Raw
>tr|F1S1X9|F1S1X9_PIG Uncharacterized protein OS=Sus scrofa GN=TXNL1 PE=1 SV=1	1427050	0	RET 0	0.137332	LFQ
>tr|F1S1X9|F1S1X9_PIG Uncharacterized protein OS=Sus scrofa GN=TXNL1 PE=1 SV=1	2664840	1445775	0.542537	0.345296	Raw
>tr|F1S232|F1S232_PIG 4-trimethylaminobutyraldehyde dehydrogenase OS=Sus scrofa GN=ALDH9A1 PE=1 SV=2	6664225	140778	0.0211244	0.0002	LFQ
>tr|F1S232|F1S232_PIG 4-trimethylaminobutyraldehyde dehydrogenase OS=Sus scrofa GN=ALDH9A1 PE=1 SV=2	33025500	2442418	0.0739555	0.007075	Raw
>tr|F1S261|F1S261_PIG Uncharacterized protein (Fragment) OS=Sus scrofa GN=PPM1E PE=1 SV=2	0	116425	ONH 0	0.355918	LFQ
>tr|F1S261|F1S261_PIG Uncharacterized protein (Fragment) OS=Sus scrofa GN=PPM1E PE=1 SV=2	0	1201275	ONH 0	0.137362	Raw
>tr|F1S285|F1S285_PIG Uncharacterized protein OS=Sus scrofa GN=COL14A1 PE=1 SV=2;>tr|K7GT00|K7GT00_PIG Uncharacterized protein (Fragment) OS=Sus scrofa GN=COL14A1 PE=1 SV=1	5718550	0	RET 0	0.000282	LFQ
>tr|F1S285|F1S285_PIG Uncharacterized protein OS=Sus scrofa GN=COL14A1 PE=1 SV=2;>tr|K7GT00|K7GT00_PIG Uncharacterized protein (Fragment) OS=Sus scrofa GN=COL14A1 PE=1 SV=1	8021200	0	RET 0	0.013287	Raw
>tr|F1S2A8|F1S2A8_PIG Uncharacterized protein OS=Sus scrofa GN=BCAP31 PE=1 SV=2;>tr|K7GQ41|K7GQ41_PIG Uncharacterized protein OS=Sus scrofa GN=BCAP31 PE=1 SV=1	2293300	3507375	1.5294	0.20249	LFQ
>tr|F1S2A8|F1S2A8_PIG Uncharacterized protein OS=Sus scrofa GN=BCAP31 PE=1 SV=2;>tr|K7GQ41|K7GQ41_PIG Uncharacterized protein OS=Sus scrofa GN=BCAP31 PE=1 SV=1	2320678	11174780	4.81531	0.001671	Raw
>tr|F1S2E1|F1S2E1_PIG Vacuolar ATPase assembly integral membrane protein VMA21 OS=Sus scrofa GN=VMA21 PE=1 SV=1	0	282750	ONH 0	0.355918	LFQ
>tr|F1S2E1|F1S2E1_PIG Vacuolar ATPase assembly integral membrane protein VMA21 OS=Sus scrofa GN=VMA21 PE=1 SV=1	356935	917098	2.56937	0.076198	Raw
>tr|F1S2E3|F1S2E3_PIG Peptidyl-prolyl cis-trans isomerase OS=Sus scrofa GN=LOC100152612 PE=3 SV=1;>tr|I3LFF1|I3LFF1_PIG Peptidyl-prolyl cis-trans isomerase (Fragment) OS=Sus scrofa GN=LOC100628155 PE=	179512	0	RET 0	0.355918	LFQ
>tr|F1S2E3|F1S2E3_PIG Peptidyl-prolyl cis-trans isomerase OS=Sus scrofa GN=LOC100152612 PE=3 SV=1;>tr|I3LFF1|I3LFF1_PIG Peptidyl-prolyl cis-trans isomerase (Fragment) OS=Sus scrofa GN=LOC100628155 PE=	323625	0	RET 0	0.355918	Raw
>tr|F1S2G3|F1S2G3_PIG Uncharacterized protein OS=Sus scrofa GN=TBCA PE=1 SV=1	2021725	3006475	1.48708	0.023951	LFQ
>tr|F1S2G3|F1S2G3_PIG Uncharacterized protein OS=Sus scrofa GN=TBCA PE=1 SV=1	1050650	5574550	5.30581	0.021204	Raw
>tr|F1S2J5|F1S2J5_PIG Uncharacterized protein OS=Sus scrofa GN=FAM169A PE=1 SV=1	0	3393500	ONH 0	0	LFQ
>tr|F1S2J5|F1S2J5_PIG Uncharacterized protein OS=Sus scrofa GN=FAM169A PE=1 SV=1	0	20773250	ONH 0	0.002454	Raw
>tr|F1S2K3|F1S2K3_PIG Uncharacterized protein OS=Sus scrofa GN=LOC100520245 PE=1 SV=1;>tr|I3L700|I3L700_PIG Uncharacterized protein OS=Sus scrofa GN=NUTF2 PE=4 SV=1	6839075	8234400	1.20402	0.357521	LFQ
>tr|F1S2K3|F1S2K3_PIG Uncharacterized protein OS=Sus scrofa GN=LOC100520245 PE=1 SV=1;>tr|I3L700|I3L700_PIG Uncharacterized protein OS=Sus scrofa GN=NUTF2 PE=4 SV=1	5223850	10798480	2.06715	0.092367	Raw
>tr|F1S2Q3|F1S2Q3_PIG Uncharacterized protein OS=Sus scrofa GN=TMED10 PE=1 SV=2;>tr|A0A0B8RS75|A0A0B8RS75_PIG Transmembrane emp24 domain-containing protein 10 OS=Sus scrofa domesticus GN=TMED10 PE=3 S	1860900	4164475	2.23788	0.012891	LFQ
>tr|F1S2Q3|F1S2Q3_PIG Uncharacterized protein OS=Sus scrofa GN=TMED10 PE=1 SV=2;>tr|A0A0B8RS75|A0A0B8RS75_PIG Transmembrane emp24 domain-containing protein 10 OS=Sus scrofa domesticus GN=TMED10 PE=3 S	2233120	6089550	2.72692	0.031312	Raw
>tr|F1S2X3|F1S2X3_PIG Uncharacterized protein (Fragment) OS=Sus scrofa GN=ECHDC1 PE=1 SV=2	1572900	1023188	0.650511	0.314393	LFQ
>tr|F1S2X3|F1S2X3_PIG Uncharacterized protein (Fragment) OS=Sus scrofa GN=ECHDC1 PE=1 SV=2	1842750	4080360	2.21428	0.148334	Raw
>tr|F1S325|F1S325_PIG Hydroxypyruvate isomerase OS=Sus scrofa GN=HYI PE=1 SV=1;>tr|I3L9Y6|I3L9Y6_PIG Uncharacterized protein OS=Sus scrofa GN=HYI PE=1 SV=1	5904025	2450975	0.415136	0.000212	LFQ
>tr|F1S325|F1S325_PIG Hydroxypyruvate isomerase OS=Sus scrofa GN=HYI PE=1 SV=1;>tr|I3L9Y6|I3L9Y6_PIG Uncharacterized protein OS=Sus scrofa GN=HYI PE=1 SV=1	8736950	5238775	0.599611	0.184429	Raw
>tr|F1S340|F1S340_PIG Uncharacterized protein OS=Sus scrofa GN=SRI PE=1 SV=1	6821350	1656150	0.242789	0.074181	LFQ
>tr|F1S340|F1S340_PIG Uncharacterized protein OS=Sus scrofa GN=SRI PE=1 SV=1	9914500	1815740	0.18314	0.056231	Raw
>tr|F1S365|F1S365_PIG Uroporphyrinogen decarboxylase OS=Sus scrofa GN=UROD PE=1 SV=2	0	160928	ONH 0	0.144005	LFQ
>tr|F1S365|F1S365_PIG Uroporphyrinogen decarboxylase OS=Sus scrofa GN=UROD PE=1 SV=2	0	2073150	ONH 0	0.000196	Raw
>tr|F1S393|F1S393_PIG Uncharacterized protein OS=Sus scrofa GN=CYB5B PE=1 SV=1	0	1541600	ONH 0	0.134018	LFQ
>tr|F1S393|F1S393_PIG Uncharacterized protein OS=Sus scrofa GN=CYB5B PE=1 SV=1	598705	2825575	4.71948	0.040738	Raw
>tr|F1S395|F1S395_PIG Uncharacterized protein OS=Sus scrofa GN=NQO1 PE=1 SV=1	6378400	0	RET 0	3e-06	LFQ
>tr|F1S395|F1S395_PIG Uncharacterized protein OS=Sus scrofa GN=NQO1 PE=1 SV=1	8240650	258475	0.0313659	0.00345	Raw
>tr|F1S3E0|F1S3E0_PIG Uncharacterized protein (Fragment) OS=Sus scrofa GN=TMED9 PE=1 SV=2	0	35077.5	ONH 0	0.355918	LFQ
>tr|F1S3E0|F1S3E0_PIG Uncharacterized protein (Fragment) OS=Sus scrofa GN=TMED9 PE=1 SV=2	0	57737.5	ONH 0	0.355918	Raw
>tr|F1S3E7|F1S3E7_PIG Uncharacterized protein OS=Sus scrofa GN=CALB2 PE=1 SV=1;>tr|E2IUK5|E2IUK5_PIG Calbindin 2 OS=Sus scrofa GN=CALB2 PE=2 SV=1	36425250	93676750	2.57175	0.000298	LFQ
>tr|F1S3E7|F1S3E7_PIG Uncharacterized protein OS=Sus scrofa GN=CALB2 PE=1 SV=1;>tr|E2IUK5|E2IUK5_PIG Calbindin 2 OS=Sus scrofa GN=CALB2 PE=2 SV=1	38787000	281007500	7.24489	0.000162	Raw
>tr|F1S3F3|F1S3F3_PIG Uncharacterized protein OS=Sus scrofa GN=ISCA2 PE=1 SV=1	0	154688	ONH 0	0.355918	LFQ
>tr|F1S3F3|F1S3F3_PIG Uncharacterized protein OS=Sus scrofa GN=ISCA2 PE=1 SV=1	0	447128	ONH 0	0.156951	Raw
>tr|F1S3G5|F1S3G5_PIG Peptidyl-prolyl cis-trans isomerase NIMA interacting 1 OS=Sus scrofa GN=PIN1 PE=1 SV=1	3204025	5024500	1.56818	0.149581	LFQ
>tr|F1S3G5|F1S3G5_PIG Peptidyl-prolyl cis-trans isomerase NIMA interacting 1 OS=Sus scrofa GN=PIN1 PE=1 SV=1	1244568	10450200	8.39665	0.000189	Raw
>tr|F1S3H7|F1S3H7_PIG Uncharacterized protein OS=Sus scrofa GN=PTGR2 PE=1 SV=2	0	78920	ONH 0	0.355918	LFQ
>tr|F1S3H7|F1S3H7_PIG Uncharacterized protein OS=Sus scrofa GN=PTGR2 PE=1 SV=2	0	2597575	ONH 0	0.033514	Raw
>tr|F1S3J0|F1S3J0_PIG Uncharacterized protein OS=Sus scrofa GN=ACOT6 PE=1 SV=2	0	69947.5	ONH 0	0.355918	LFQ
>tr|F1S3J0|F1S3J0_PIG Uncharacterized protein OS=Sus scrofa GN=ACOT6 PE=1 SV=2	1551200	2250125	1.45057	0.496264	Raw
>tr|F1S3M9|F1S3M9_PIG Uncharacterized protein OS=Sus scrofa GN=EPB41L2 PE=1 SV=2	14451000	18268000	1.26413	0.00579	LFQ
>tr|F1S3M9|F1S3M9_PIG Uncharacterized protein OS=Sus scrofa GN=EPB41L2 PE=1 SV=2	32568000	124052800	3.80904	0.01528	Raw
>tr|F1S3S4|F1S3S4_PIG Uncharacterized protein OS=Sus scrofa PE=4 SV=2;>tr|F1S3S0|F1S3S0_PIG Uncharacterized protein OS=Sus scrofa GN=CNGA1 PE=4 SV=2	0	40490	ONH 0	0.355918	LFQ
>tr|F1S3S4|F1S3S4_PIG Uncharacterized protein OS=Sus scrofa PE=4 SV=2;>tr|F1S3S0|F1S3S0_PIG Uncharacterized protein OS=Sus scrofa GN=CNGA1 PE=4 SV=2	0	642165	ONH 0	0.051072	Raw
>tr|F1S3T0|F1S3T0_PIG Glucosamine-6-phosphate isomerase OS=Sus scrofa GN=GNPDA2 PE=1 SV=1	218998	0	RET 0	0.355918	LFQ
>tr|F1S3T0|F1S3T0_PIG Glucosamine-6-phosphate isomerase OS=Sus scrofa GN=GNPDA2 PE=1 SV=1	422380	299360	0.708746	0.661359	Raw
>tr|F1S3U9|F1S3U9_PIG Uncharacterized protein OS=Sus scrofa GN=PRDX1 PE=1 SV=2	55048250	29405250	0.534172	0.009867	LFQ
>tr|F1S3U9|F1S3U9_PIG Uncharacterized protein OS=Sus scrofa GN=PRDX1 PE=1 SV=2	61503500	49557250	0.805763	0.565388	Raw
>tr|F1S3W0|F1S3W0_PIG Cytochrome b-c1 complex subunit 6 OS=Sus scrofa GN=LOC100524873 PE=1 SV=1	0	758600	ONH 0	0.355918	LFQ
>tr|F1S3W0|F1S3W0_PIG Cytochrome b-c1 complex subunit 6 OS=Sus scrofa GN=LOC100524873 PE=1 SV=1	557385	2203700	3.95364	0.059637	Raw
>tr|F1S418|F1S418_PIG Uncharacterized protein OS=Sus scrofa GN=PRDX3 PE=1 SV=1	15649650	45929250	2.93484	0.002041	LFQ
>tr|F1S418|F1S418_PIG Uncharacterized protein OS=Sus scrofa GN=PRDX3 PE=1 SV=1	14931630	73869500	4.94718	0.001772	Raw
>tr|F1S419|F1S419_PIG Uncharacterized protein OS=Sus scrofa GN=LOC100512659 PE=1 SV=2	0	151170	ONH 0	0.355918	LFQ
>tr|F1S419|F1S419_PIG Uncharacterized protein OS=Sus scrofa GN=LOC100512659 PE=1 SV=2	0	794075	ONH 0	0.355918	Raw
>tr|F1S431|F1S431_PIG Alanine--tRNA ligase, cytoplasmic OS=Sus scrofa GN=AARS PE=1 SV=2	1304875	1363775	1.04514	0.910717	LFQ
>tr|F1S431|F1S431_PIG Alanine--tRNA ligase, cytoplasmic OS=Sus scrofa GN=AARS PE=1 SV=2	2632905	10108580	3.83933	0.020246	Raw
>tr|F1S441|F1S441_PIG Uncharacterized protein OS=Sus scrofa GN=CANX PE=1 SV=1	7966475	23917750	3.0023	0.001294	LFQ
>tr|F1S441|F1S441_PIG Uncharacterized protein OS=Sus scrofa GN=CANX PE=1 SV=1	22988850	153085800	6.65913	0.000628	Raw
>tr|F1S458|F1S458_PIG Lysine--tRNA ligase OS=Sus scrofa GN=KARS PE=1 SV=2	0	127200	ONH 0	0.355918	LFQ
>tr|F1S458|F1S458_PIG Lysine--tRNA ligase OS=Sus scrofa GN=KARS PE=1 SV=2	0	1736443	ONH 0	0.07708	Raw
>tr|F1S467|F1S467_PIG Uncharacterized protein OS=Sus scrofa GN=VAT1L PE=1 SV=2	0	71337.5	ONH 0	0.355918	LFQ
>tr|F1S467|F1S467_PIG Uncharacterized protein OS=Sus scrofa GN=VAT1L PE=1 SV=2	76932.5	1755575	22.8197	0.002924	Raw
>tr|F1S4D5|F1S4D5_PIG Uncharacterized protein (Fragment) OS=Sus scrofa GN=CCBL2 PE=1 SV=2	188798	0	RET 0	0.355918	LFQ
>tr|F1S4D5|F1S4D5_PIG Uncharacterized protein (Fragment) OS=Sus scrofa GN=CCBL2 PE=1 SV=2	2412900	428780	0.177703	0.07497	Raw
>tr|F1S4E0|F1S4E0_PIG Uncharacterized protein OS=Sus scrofa GN=GBP7 PE=1 SV=3;>tr|A0A0B8S081|A0A0B8S081_PIG Guanylate binding protein 7 OS=Sus scrofa domesticus GN=GBP7 PE=4 SV=1	0	96082.5	ONH 0	0.355918	LFQ
>tr|F1S4E0|F1S4E0_PIG Uncharacterized protein OS=Sus scrofa GN=GBP7 PE=1 SV=3;>tr|A0A0B8S081|A0A0B8S081_PIG Guanylate binding protein 7 OS=Sus scrofa domesticus GN=GBP7 PE=4 SV=1	899092	460300	0.511961	0.610036	Raw
>tr|F1S4F8|F1S4F8_PIG Uncharacterized protein OS=Sus scrofa GN=GLMN PE=1 SV=3;>tr|F1S4F7|F1S4F7_PIG Uncharacterized protein OS=Sus scrofa GN=GLMN PE=1 SV=2	0	407242	ONH 0	0.02423	LFQ
>tr|F1S4F8|F1S4F8_PIG Uncharacterized protein OS=Sus scrofa GN=GLMN PE=1 SV=3;>tr|F1S4F7|F1S4F7_PIG Uncharacterized protein OS=Sus scrofa GN=GLMN PE=1 SV=2	0	2156205	ONH 0	0.007359	Raw
>tr|F1S4G6|F1S4G6_PIG Uncharacterized protein OS=Sus scrofa GN=TMEM33 PE=1 SV=2	0	184168	ONH 0	0.355918	LFQ
>tr|F1S4G6|F1S4G6_PIG Uncharacterized protein OS=Sus scrofa GN=TMEM33 PE=1 SV=2	281498	1346773	4.78432	0.008123	Raw
>tr|F1S4J5|F1S4J5_PIG Uncharacterized protein OS=Sus scrofa GN=DAPK1 PE=4 SV=2;>tr|A0A0B8RZM4|A0A0B8RZM4_PIG Death-associated protein kinase 1 OS=Sus scrofa domesticus GN=DAPK1 PE=4 SV=1	135688	0	RET 0	0.355918	LFQ
>tr|F1S4J5|F1S4J5_PIG Uncharacterized protein OS=Sus scrofa GN=DAPK1 PE=4 SV=2;>tr|A0A0B8RZM4|A0A0B8RZM4_PIG Death-associated protein kinase 1 OS=Sus scrofa domesticus GN=DAPK1 PE=4 SV=1	841758	0	RET 0	0.187848	Raw
>tr|F1S4V0|F1S4V0_PIG Uncharacterized protein (Fragment) OS=Sus scrofa GN=COX7A2L PE=1 SV=2	0	271950	ONH 0	0.355918	LFQ
>tr|F1S4V0|F1S4V0_PIG Uncharacterized protein (Fragment) OS=Sus scrofa GN=COX7A2L PE=1 SV=2	0	548638	ONH 0	0.087502	Raw
>tr|F1S4Y6|F1S4Y6_PIG Uncharacterized protein OS=Sus scrofa GN=DYNLRB1 PE=1 SV=2	3811975	3607050	0.946242	0.88103	LFQ
>tr|F1S4Y6|F1S4Y6_PIG Uncharacterized protein OS=Sus scrofa GN=DYNLRB1 PE=1 SV=2	3135250	4471250	1.42612	0.478488	Raw
>tr|F1S4Z2|F1S4Z2_PIG Uncharacterized protein OS=Sus scrofa GN=CHMP4B PE=1 SV=2	0	194810	ONH 0	0.355918	LFQ
>tr|F1S4Z2|F1S4Z2_PIG Uncharacterized protein OS=Sus scrofa GN=CHMP4B PE=1 SV=2	0	617350	ONH 0	0.355918	Raw
>tr|F1S530|F1S530_PIG 60S ribosomal protein L5 OS=Sus scrofa GN=RPL5 PE=1 SV=1;>tr|B0FWK5|B0FWK5_PIG Ribosomal protein L5 OS=Sus scrofa GN=RPL5 PE=2 SV=1;>tr|I3LS96|I3LS96_PIG Uncharacterized protein	0	190395	ONH 0	0.355918	LFQ
>tr|F1S530|F1S530_PIG 60S ribosomal protein L5 OS=Sus scrofa GN=RPL5 PE=1 SV=1;>tr|B0FWK5|B0FWK5_PIG Ribosomal protein L5 OS=Sus scrofa GN=RPL5 PE=2 SV=1;>tr|I3LS96|I3LS96_PIG Uncharacterized protein	0	1227550	ONH 0	0.355918	Raw
>tr|F1S539|F1S539_PIG Uncharacterized protein OS=Sus scrofa GN=ABCA4 PE=1 SV=1	0	17699750	ONH 0	5.4e-05	LFQ
>tr|F1S539|F1S539_PIG Uncharacterized protein OS=Sus scrofa GN=ABCA4 PE=1 SV=1	0	16172550	ONH 0	0.045016	Raw
>tr|F1S543|F1S543_PIG Calponin OS=Sus scrofa GN=CNN3 PE=1 SV=1	25928250	1141925	0.0440417	0.000724	LFQ
>tr|F1S543|F1S543_PIG Calponin OS=Sus scrofa GN=CNN3 PE=1 SV=1	13143880	999575	0.0760487	0.041714	Raw
>tr|F1S557|F1S557_PIG Uncharacterized protein OS=Sus scrofa GN=AGL PE=1 SV=1	4508275	16378750	3.63304	0.00229	LFQ
>tr|F1S557|F1S557_PIG Uncharacterized protein OS=Sus scrofa GN=AGL PE=1 SV=1	8863650	70727250	7.97947	0.01615	Raw
>tr|F1S564|F1S564_PIG Uncharacterized protein OS=Sus scrofa GN=RTCA PE=1 SV=2	0	34007.5	ONH 0	0.355918	LFQ
>tr|F1S564|F1S564_PIG Uncharacterized protein OS=Sus scrofa GN=RTCA PE=1 SV=2	0	237855	ONH 0	0.355918	Raw
>tr|F1S593|F1S593_PIG Uncharacterized protein OS=Sus scrofa GN=DNM2 PE=1 SV=2	1227950	1312650	1.06898	0.894158	LFQ
>tr|F1S593|F1S593_PIG Uncharacterized protein OS=Sus scrofa GN=DNM2 PE=1 SV=2	4789035	9330825	1.94837	0.145479	Raw
>tr|F1S596|F1S596_PIG Uncharacterized protein OS=Sus scrofa GN=PRKCSH PE=1 SV=1	0	153215	ONH 0	0.355918	LFQ
>tr|F1S596|F1S596_PIG Uncharacterized protein OS=Sus scrofa GN=PRKCSH PE=1 SV=1	0	598900	ONH 0	0.355918	Raw
>tr|F1S5A8|F1S5A8_PIG Uncharacterized protein OS=Sus scrofa GN=DHX15 PE=1 SV=1	0	82535	ONH 0	0.355918	LFQ
>tr|F1S5A8|F1S5A8_PIG Uncharacterized protein OS=Sus scrofa GN=DHX15 PE=1 SV=1	48060	1572045	32.71	0.042759	Raw
>tr|F1S5J1|F1S5J1_PIG Uncharacterized protein OS=Sus scrofa GN=LRPPRC PE=1 SV=1;>tr|I3LIC2|I3LIC2_PIG Uncharacterized protein OS=Sus scrofa GN=LRPPRC PE=1 SV=1	45170	3665350	81.1457	0.000207	LFQ
>tr|F1S5J1|F1S5J1_PIG Uncharacterized protein OS=Sus scrofa GN=LRPPRC PE=1 SV=1;>tr|I3LIC2|I3LIC2_PIG Uncharacterized protein OS=Sus scrofa GN=LRPPRC PE=1 SV=1	110660	15399180	139.158	0.011704	Raw
>tr|F1S5K8|F1S5K8_PIG Uncharacterized protein OS=Sus scrofa PE=4 SV=2;>tr|F1S5L0|F1S5L0_PIG Uncharacterized protein OS=Sus scrofa GN=VTI1A PE=4 SV=2	0	130635	ONH 0	0.355918	LFQ
>tr|F1S5K8|F1S5K8_PIG Uncharacterized protein OS=Sus scrofa PE=4 SV=2;>tr|F1S5L0|F1S5L0_PIG Uncharacterized protein OS=Sus scrofa GN=VTI1A PE=4 SV=2	0	913700	ONH 0	0.355918	Raw
>tr|F1S5M9|F1S5M9_PIG Uncharacterized protein OS=Sus scrofa GN=ADD3 PE=1 SV=1	1433150	0	RET 0	0.029198	LFQ
>tr|F1S5M9|F1S5M9_PIG Uncharacterized protein OS=Sus scrofa GN=ADD3 PE=1 SV=1	7354400	0	RET 0	0.012847	Raw
>tr|F1S5Q1|F1S5Q1_PIG Uncharacterized protein OS=Sus scrofa GN=GFPT2 PE=1 SV=2;>tr|Q8WN54|Q8WN54_PIG Glutamine fructose aminotransferase juvenile isoform (Fragment) OS=Sus scrofa PE=2 SV=2;>tr|Q8WNX5|	16661.8	0	RET 0	0.355918	LFQ
>tr|F1S5Q1|F1S5Q1_PIG Uncharacterized protein OS=Sus scrofa GN=GFPT2 PE=1 SV=2;>tr|Q8WN54|Q8WN54_PIG Glutamine fructose aminotransferase juvenile isoform (Fragment) OS=Sus scrofa PE=2 SV=2;>tr|Q8WNX5|	76282.5	88625	1.1618	0.919379	Raw
>tr|F1S5R9|F1S5R9_PIG Guanylate kinase OS=Sus scrofa GN=GUK1 PE=1 SV=2;>sp|P31006|KGUA_PIG Guanylate kinase OS=Sus scrofa GN=GUK1 PE=1 SV=2	2446780	68468750	27.9832	2e-06	LFQ
>tr|F1S5R9|F1S5R9_PIG Guanylate kinase OS=Sus scrofa GN=GUK1 PE=1 SV=2;>sp|P31006|KGUA_PIG Guanylate kinase OS=Sus scrofa GN=GUK1 PE=1 SV=2	3266310	124442300	38.0987	0.000996	Raw
>tr|F1S5W6|F1S5W6_PIG Uncharacterized protein OS=Sus scrofa GN=RAB3D PE=1 SV=1	0	480325	ONH 0	0.355918	LFQ
>tr|F1S5W6|F1S5W6_PIG Uncharacterized protein OS=Sus scrofa GN=RAB3D PE=1 SV=1	0	1677650	ONH 0	0.093483	Raw
>tr|F1S5Z3|F1S5Z3_PIG Uncharacterized protein OS=Sus scrofa GN=SARS PE=1 SV=2	0	34765	ONH 0	0.355918	LFQ
>tr|F1S5Z3|F1S5Z3_PIG Uncharacterized protein OS=Sus scrofa GN=SARS PE=1 SV=2	0	537625	ONH 0	0.355918	Raw
>tr|F1S604|F1S604_PIG Uncharacterized protein OS=Sus scrofa PE=1 SV=1	2322275	2263900	0.974863	0.954125	LFQ
>tr|F1S604|F1S604_PIG Uncharacterized protein OS=Sus scrofa PE=1 SV=1	6941990	26790500	3.8592	0.003043	Raw
>tr|F1S605|F1S605_PIG Uncharacterized protein (Fragment) OS=Sus scrofa GN=GSTM3 PE=1 SV=1	887650	863175	0.972427	0.974217	LFQ
>tr|F1S605|F1S605_PIG Uncharacterized protein (Fragment) OS=Sus scrofa GN=GSTM3 PE=1 SV=1	2217250	1593700	0.718773	0.686609	Raw
>tr|F1S6A9|F1S6A9_PIG Uncharacterized protein OS=Sus scrofa GN=HEBP2 PE=1 SV=1	84090	0	RET 0	0.355918	LFQ
>tr|F1S6A9|F1S6A9_PIG Uncharacterized protein OS=Sus scrofa GN=HEBP2 PE=1 SV=1	355405	0	RET 0	0.024509	Raw
>tr|F1S6B4|F1S6B4_PIG Uncharacterized protein OS=Sus scrofa GN=PRELP PE=1 SV=2	4317050	0	RET 0	0.0002	LFQ
>tr|F1S6B4|F1S6B4_PIG Uncharacterized protein OS=Sus scrofa GN=PRELP PE=1 SV=2	15712480	0	RET 0	0.005314	Raw
>tr|F1S6B5|F1S6B5_PIG Fibromodulin (Fragment) OS=Sus scrofa GN=FMOD PE=1 SV=2;>sp|Q9TTB4|FMOD_PIG Fibromodulin (Fragment) OS=Sus scrofa GN=FMOD PE=2 SV=1	352900	0	RET 0	0.355918	LFQ
>tr|F1S6B5|F1S6B5_PIG Fibromodulin (Fragment) OS=Sus scrofa GN=FMOD PE=1 SV=2;>sp|Q9TTB4|FMOD_PIG Fibromodulin (Fragment) OS=Sus scrofa GN=FMOD PE=2 SV=1	3495050	0	RET 0	0.007969	Raw
>tr|F1S6G2|F1S6G2_PIG Uncharacterized protein OS=Sus scrofa GN=NRD1 PE=1 SV=2;>tr|K9IVC8|K9IVC8_PIG Nardilysin isoform b OS=Sus scrofa GN=NRD1_tv2 PE=2 SV=1	0	7478.5	ONH 0	0.355918	LFQ
>tr|F1S6G2|F1S6G2_PIG Uncharacterized protein OS=Sus scrofa GN=NRD1 PE=1 SV=2;>tr|K9IVC8|K9IVC8_PIG Nardilysin isoform b OS=Sus scrofa GN=NRD1_tv2 PE=2 SV=1	0	35827.5	ONH 0	0.355918	Raw
>tr|F1S6G4|F1S6G4_PIG Uncharacterized protein OS=Sus scrofa GN=TXNDC12 PE=1 SV=2	0	803800	ONH 0	0.134245	LFQ
>tr|F1S6G4|F1S6G4_PIG Uncharacterized protein OS=Sus scrofa GN=TXNDC12 PE=1 SV=2	207670	1278250	6.1552	0.142397	Raw
>tr|F1S6K5|F1S6K5_PIG Uncharacterized protein OS=Sus scrofa GN=LOC100622001 PE=1 SV=1	729575	1521375	2.08529	0.120044	LFQ
>tr|F1S6K5|F1S6K5_PIG Uncharacterized protein OS=Sus scrofa GN=LOC100622001 PE=1 SV=1	1100410	1946185	1.7686	0.33776	Raw
>tr|F1S6M7|F1S6M7_PIG Uncharacterized protein OS=Sus scrofa GN=TUBB3 PE=1 SV=1	14287000	10547350	0.738248	0.017786	LFQ
>tr|F1S6M7|F1S6M7_PIG Uncharacterized protein OS=Sus scrofa GN=TUBB3 PE=1 SV=1	66955250	90907750	1.35774	0.31963	Raw
>tr|F1S6Q1|F1S6Q1_PIG Uncharacterized protein OS=Sus scrofa GN=NDUFA13 PE=1 SV=2	225455	1079100	4.78632	0.095484	LFQ
>tr|F1S6Q1|F1S6Q1_PIG Uncharacterized protein OS=Sus scrofa GN=NDUFA13 PE=1 SV=2	300448	2245528	7.47394	0.077646	Raw
>tr|F1S6Q7|F1S6Q7_PIG ATP synthase subunit delta, mitochondrial OS=Sus scrofa GN=ATP5D PE=1 SV=1	9874200	7382600	0.747666	0.104032	LFQ
>tr|F1S6Q7|F1S6Q7_PIG ATP synthase subunit delta, mitochondrial OS=Sus scrofa GN=ATP5D PE=1 SV=1	4437025	10229380	2.30546	0.025965	Raw
>tr|F1S6R1|F1S6R1_PIG Uncharacterized protein OS=Sus scrofa GN=CIRBP PE=1 SV=1;>tr|F5BHI3|F5BHI3_PIG Cold inducible RNA binding protein transcript variant 3 OS=Sus scrofa GN=CIRP PE=2 SV=1;>tr|F5BHI1|	0	1428000	ONH 0	0.028876	LFQ
>tr|F1S6R1|F1S6R1_PIG Uncharacterized protein OS=Sus scrofa GN=CIRBP PE=1 SV=1;>tr|F5BHI3|F5BHI3_PIG Cold inducible RNA binding protein transcript variant 3 OS=Sus scrofa GN=CIRP PE=2 SV=1;>tr|F5BHI1|	311252	1899445	6.10259	0.023459	Raw
>tr|F1S706|F1S706_PIG Uncharacterized protein OS=Sus scrofa GN=TNR PE=1 SV=1	2982875	123910	0.0415405	0.056793	LFQ
>tr|F1S706|F1S706_PIG Uncharacterized protein OS=Sus scrofa GN=TNR PE=1 SV=1	5919550	469100	0.0792459	0.125569	Raw
>tr|F1S710|F1S710_PIG Uncharacterized protein OS=Sus scrofa GN=CACYBP PE=1 SV=1	0	227905	ONH 0	0.355918	LFQ
>tr|F1S710|F1S710_PIG Uncharacterized protein OS=Sus scrofa GN=CACYBP PE=1 SV=1	0	1325695	ONH 0	0.005436	Raw
>tr|F1S764|F1S764_PIG Uncharacterized protein OS=Sus scrofa GN=CPT2 PE=1 SV=1;>tr|D5LIE7|D5LIE7_PIG Mitochondrial carnitine palmitoyltransferase II OS=Sus scrofa PE=2 SV=1;>tr|D2D0E2|D2D0E2_PIG Carnit	0	279015	ONH 0	0.134445	LFQ
>tr|F1S764|F1S764_PIG Uncharacterized protein OS=Sus scrofa GN=CPT2 PE=1 SV=1;>tr|D5LIE7|D5LIE7_PIG Mitochondrial carnitine palmitoyltransferase II OS=Sus scrofa PE=2 SV=1;>tr|D2D0E2|D2D0E2_PIG Carnit	202555	1675325	8.27096	0.086124	Raw
>tr|F1S765|F1S765_PIG Uncharacterized protein OS=Sus scrofa GN=C1orf123 PE=1 SV=2	853200	3754650	4.40067	0.001629	LFQ
>tr|F1S765|F1S765_PIG Uncharacterized protein OS=Sus scrofa GN=C1orf123 PE=1 SV=2	937238	4668450	4.98107	0.002743	Raw
>tr|F1S766|F1S766_PIG Uncharacterized protein OS=Sus scrofa GN=MAGOH PE=1 SV=2;>tr|F1SQ44|F1SQ44_PIG Uncharacterized protein OS=Sus scrofa GN=MAGOHB PE=4 SV=1;>tr|K7GL95|K7GL95_PIG Uncharacterized pro	0	436300	ONH 0	0.355918	LFQ
>tr|F1S766|F1S766_PIG Uncharacterized protein OS=Sus scrofa GN=MAGOH PE=1 SV=2;>tr|F1SQ44|F1SQ44_PIG Uncharacterized protein OS=Sus scrofa GN=MAGOHB PE=4 SV=1;>tr|K7GL95|K7GL95_PIG Uncharacterized pro	0	876525	ONH 0	0.152723	Raw
>tr|F1S7C8|F1S7C8_PIG Glutathione S-transferase OS=Sus scrofa GN=GSTA4 PE=1 SV=2	1269325	2026225	1.5963	0.147731	LFQ
>tr|F1S7C8|F1S7C8_PIG Glutathione S-transferase OS=Sus scrofa GN=GSTA4 PE=1 SV=2	697222	4720550	6.77051	0.006352	Raw
>tr|F1S7S7|F1S7S7_PIG Uncharacterized protein OS=Sus scrofa PE=1 SV=2	0	18893.2	ONH 0	0.355918	LFQ
>tr|F1S7S7|F1S7S7_PIG Uncharacterized protein OS=Sus scrofa PE=1 SV=2	198528	539195	2.71597	0.058796	Raw
>tr|F1S814|F1S814_PIG Uncharacterized protein OS=Sus scrofa GN=PGM1 PE=1 SV=2;>tr|G0Z3A1|G0Z3A1_PIG Phosphoglucomutase 1 OS=Sus scrofa GN=PGM1 PE=2 SV=1	2016850	22923700	11.3661	0.009265	LFQ
>tr|F1S814|F1S814_PIG Uncharacterized protein OS=Sus scrofa GN=PGM1 PE=1 SV=2;>tr|G0Z3A1|G0Z3A1_PIG Phosphoglucomutase 1 OS=Sus scrofa GN=PGM1 PE=2 SV=1	7588500	269851000	35.5605	0.03177	Raw
>tr|F1S830|F1S830_PIG Uncharacterized protein (Fragment) OS=Sus scrofa GN=RPE65 PE=1 SV=1	32152.5	0	RET 0	0.355918	LFQ
>tr|F1S830|F1S830_PIG Uncharacterized protein (Fragment) OS=Sus scrofa GN=RPE65 PE=1 SV=1	765845	0	RET 0	0.000447	Raw
>tr|F1S847|F1S847_PIG Uncharacterized protein OS=Sus scrofa GN=INA PE=1 SV=1	3873550	0	RET 0	2e-06	LFQ
>tr|F1S847|F1S847_PIG Uncharacterized protein OS=Sus scrofa GN=INA PE=1 SV=1	18587380	0	RET 0	0.004987	Raw
>tr|F1S848|F1S848_PIG Uncharacterized protein OS=Sus scrofa GN=NT5C2 PE=1 SV=2	0	53650	ONH 0	0.355918	LFQ
>tr|F1S848|F1S848_PIG Uncharacterized protein OS=Sus scrofa GN=NT5C2 PE=1 SV=2	0	1000573	ONH 0	0.251933	Raw
>tr|F1S880|F1S880_PIG Uncharacterized protein OS=Sus scrofa GN=NSFL1C PE=1 SV=1;>sp|O35987|NSF1C_RAT NSFL1 cofactor p47 OS=Rattus norvegicus GN=Nsfl1c PE=1 SV=1	0	146675	ONH 0	0.355918	LFQ
>tr|F1S880|F1S880_PIG Uncharacterized protein OS=Sus scrofa GN=NSFL1C PE=1 SV=1;>sp|O35987|NSF1C_RAT NSFL1 cofactor p47 OS=Rattus norvegicus GN=Nsfl1c PE=1 SV=1	0	675238	ONH 0	0.063267	Raw
>tr|F1S891|F1S891_PIG Small nuclear ribonucleoprotein-associated protein OS=Sus scrofa GN=LOC100512637 PE=3 SV=2;>tr|I3LBT8|I3LBT8_PIG Small nuclear ribonucleoprotein-associated protein OS=Sus scrofa	0	200095	ONH 0	0.355918	LFQ
>tr|F1S891|F1S891_PIG Small nuclear ribonucleoprotein-associated protein OS=Sus scrofa GN=LOC100512637 PE=3 SV=2;>tr|I3LBT8|I3LBT8_PIG Small nuclear ribonucleoprotein-associated protein OS=Sus scrofa	0	990760	ONH 0	0.002669	Raw
>tr|F1S8F9|F1S8F9_PIG Uncharacterized protein OS=Sus scrofa GN=PARP2 PE=4 SV=2	0	23917.5	ONH 0	0.355918	LFQ
>tr|F1S8F9|F1S8F9_PIG Uncharacterized protein OS=Sus scrofa GN=PARP2 PE=4 SV=2	1318268	215890	0.163768	0.005754	Raw
>tr|F1S8G5|F1S8G5_PIG Thimet oligopeptidase OS=Sus scrofa GN=THOP1 PE=1 SV=2;>sp|P47788|THOP1_PIG Thimet oligopeptidase OS=Sus scrofa GN=THOP1 PE=2 SV=2	782740	575430	0.735148	0.559196	LFQ
>tr|F1S8G5|F1S8G5_PIG Thimet oligopeptidase OS=Sus scrofa GN=THOP1 PE=1 SV=2;>sp|P47788|THOP1_PIG Thimet oligopeptidase OS=Sus scrofa GN=THOP1 PE=2 SV=2	2979825	2566175	0.861183	0.783159	Raw
>tr|F1S8G6|F1S8G6_PIG Uncharacterized protein OS=Sus scrofa GN=SGTA PE=1 SV=1	0	76497.5	ONH 0	0.355918	LFQ
>tr|F1S8G6|F1S8G6_PIG Uncharacterized protein OS=Sus scrofa GN=SGTA PE=1 SV=1	0	493200	ONH 0	0.355918	Raw
>tr|F1S8H4|F1S8H4_PIG Uncharacterized protein OS=Sus scrofa GN=OSGEP PE=1 SV=2	0	11272	ONH 0	0.355918	LFQ
>tr|F1S8H4|F1S8H4_PIG Uncharacterized protein OS=Sus scrofa GN=OSGEP PE=1 SV=2	0	70150	ONH 0	0.355918	Raw
>tr|F1S8H5|F1S8H5_PIG Uncharacterized protein OS=Sus scrofa GN=APEX1 PE=1 SV=1;>tr|B6VAP9|B6VAP9_PIG APEX nuclease 1 OS=Sus scrofa GN=APEX1 PE=2 SV=1	0	1289800	ONH 0	0.031857	LFQ
>tr|F1S8H5|F1S8H5_PIG Uncharacterized protein OS=Sus scrofa GN=APEX1 PE=1 SV=1;>tr|B6VAP9|B6VAP9_PIG APEX nuclease 1 OS=Sus scrofa GN=APEX1 PE=2 SV=1	0	11035180	ONH 0	3e-06	Raw
>tr|F1S8H8|F1S8H8_PIG Uncharacterized protein (Fragment) OS=Sus scrofa GN=PNP PE=1 SV=2	6010450	6505750	1.08241	0.542158	LFQ
>tr|F1S8H8|F1S8H8_PIG Uncharacterized protein (Fragment) OS=Sus scrofa GN=PNP PE=1 SV=2	7301175	26689500	3.65551	0.003293	Raw
>tr|F1S8L9|F1S8L9_PIG Uncharacterized protein OS=Sus scrofa GN=HNRNPU PE=1 SV=2	2056700	8177975	3.97626	0.000328	LFQ
>tr|F1S8L9|F1S8L9_PIG Uncharacterized protein OS=Sus scrofa GN=HNRNPU PE=1 SV=2	3990075	57490750	14.4084	0.008448	Raw
>tr|F1S8P1|F1S8P1_PIG Uncharacterized protein OS=Sus scrofa GN=SCCPDH PE=1 SV=2;>tr|F1S650|F1S650_PIG Uncharacterized protein OS=Sus scrofa PE=4 SV=2;>tr|I3LAX9|I3LAX9_PIG Uncharacterized protein OS=S	0	154654	ONH 0	0.005418	LFQ
>tr|F1S8P1|F1S8P1_PIG Uncharacterized protein OS=Sus scrofa GN=SCCPDH PE=1 SV=2;>tr|F1S650|F1S650_PIG Uncharacterized protein OS=Sus scrofa PE=4 SV=2;>tr|I3LAX9|I3LAX9_PIG Uncharacterized protein OS=S	39247.5	1467438	37.3893	0.017489	Raw
>tr|F1S8P9|F1S8P9_PIG Adducin 1 (Alpha) OS=Sus scrofa GN=ADD1 PE=1 SV=2	2543075	958950	0.377083	0.004881	LFQ
>tr|F1S8P9|F1S8P9_PIG Adducin 1 (Alpha) OS=Sus scrofa GN=ADD1 PE=1 SV=2	11442650	4881403	0.426597	0.040547	Raw
>tr|F1S8Y2|F1S8Y2_PIG Uncharacterized protein (Fragment) OS=Sus scrofa GN=MMS19 PE=1 SV=2	0	16306.5	ONH 0	0.355918	LFQ
>tr|F1S8Y2|F1S8Y2_PIG Uncharacterized protein (Fragment) OS=Sus scrofa GN=MMS19 PE=1 SV=2	32397.5	278542	8.59765	0.078285	Raw
>tr|F1S8Y5|F1S8Y5_PIG Uncharacterized protein OS=Sus scrofa GN=PGAM1 PE=1 SV=2	134457500	259022500	1.92643	0.008316	LFQ
>tr|F1S8Y5|F1S8Y5_PIG Uncharacterized protein OS=Sus scrofa GN=PGAM1 PE=1 SV=2	192593800	571150000	2.96557	0.017239	Raw
>tr|F1S935|F1S935_PIG Uncharacterized protein OS=Sus scrofa GN=RPL18A PE=1 SV=2	0	75380	ONH 0	0.355918	LFQ
>tr|F1S935|F1S935_PIG Uncharacterized protein OS=Sus scrofa GN=RPL18A PE=1 SV=2	0	295572	ONH 0	0.135401	Raw
>tr|F1S956|F1S956_PIG Uncharacterized protein (Fragment) OS=Sus scrofa GN=PGLS PE=1 SV=2	7188200	4540925	0.631719	0.021977	LFQ
>tr|F1S956|F1S956_PIG Uncharacterized protein (Fragment) OS=Sus scrofa GN=PGLS PE=1 SV=2	10025550	7894875	0.787476	0.55491	Raw
>tr|F1S9C9|F1S9C9_PIG Proteasome subunit beta type OS=Sus scrofa GN=LOC100155139 PE=1 SV=1	0	6399300	ONH 0	0.00232	LFQ
>tr|F1S9C9|F1S9C9_PIG Proteasome subunit beta type OS=Sus scrofa GN=LOC100155139 PE=1 SV=1	198495	10646800	53.6376	0.02609	Raw
>tr|F1S9G9|F1S9G9_PIG Uncharacterized protein OS=Sus scrofa GN=BROX PE=1 SV=1	9329.5	0	RET 0	0.355918	LFQ
>tr|F1S9G9|F1S9G9_PIG Uncharacterized protein OS=Sus scrofa GN=BROX PE=1 SV=1	48855	0	RET 0	0.355918	Raw
>tr|F1S9H9|F1S9H9_PIG Uncharacterized protein (Fragment) OS=Sus scrofa PE=1 SV=2	8973250	14749000	1.64366	0.129538	LFQ
>tr|F1S9H9|F1S9H9_PIG Uncharacterized protein (Fragment) OS=Sus scrofa PE=1 SV=2	4534135	19005250	4.19159	0.00027	Raw
>tr|F1S9K3|F1S9K3_PIG Uncharacterized protein OS=Sus scrofa GN=BPNT1 PE=1 SV=1	0	196570	ONH 0	0.355918	LFQ
>tr|F1S9K3|F1S9K3_PIG Uncharacterized protein OS=Sus scrofa GN=BPNT1 PE=1 SV=1	176842	3328600	18.8224	0.032566	Raw
>tr|F1S9K5|F1S9K5_PIG Uncharacterized protein OS=Sus scrofa GN=EPRS PE=1 SV=1	0	2072675	ONH 0	1e-06	LFQ
>tr|F1S9K5|F1S9K5_PIG Uncharacterized protein OS=Sus scrofa GN=EPRS PE=1 SV=1	79675	8067200	101.251	0.017056	Raw
>tr|F1S9Q3|F1S9Q3_PIG Uncharacterized protein OS=Sus scrofa GN=LOC100524210 PE=1 SV=2;>tr|F1S9Q1|F1S9Q1_PIG Uncharacterized protein OS=Sus scrofa GN=LOC100524210 PE=3 SV=2	116803000	208972500	1.7891	0.000438	LFQ
>tr|F1S9Q3|F1S9Q3_PIG Uncharacterized protein OS=Sus scrofa GN=LOC100524210 PE=1 SV=2;>tr|F1S9Q1|F1S9Q1_PIG Uncharacterized protein OS=Sus scrofa GN=LOC100524210 PE=3 SV=2	422545000	1164393000	2.75567	0.001572	Raw
>tr|F1S9V7|F1S9V7_PIG Uncharacterized protein OS=Sus scrofa GN=C14orf2 PE=4 SV=1	0	127280	ONH 0	0.355918	LFQ
>tr|F1S9V7|F1S9V7_PIG Uncharacterized protein OS=Sus scrofa GN=C14orf2 PE=4 SV=1	0	1012038	ONH 0	0.020867	Raw
>tr|F1S9W8|F1S9W8_PIG Uncharacterized protein OS=Sus scrofa GN=KLC1 PE=1 SV=2;>tr|F1RU40|F1RU40_PIG Uncharacterized protein (Fragment) OS=Sus scrofa GN=KLC2 PE=1 SV=2	0	90357.5	ONH 0	0.355918	LFQ
>tr|F1S9W8|F1S9W8_PIG Uncharacterized protein OS=Sus scrofa GN=KLC1 PE=1 SV=2;>tr|F1RU40|F1RU40_PIG Uncharacterized protein (Fragment) OS=Sus scrofa GN=KLC2 PE=1 SV=2	0	923648	ONH 0	0.104616	Raw
>tr|F1S9Y5|F1S9Y5_PIG Uncharacterized protein OS=Sus scrofa GN=PPP2R5C PE=1 SV=2	2375425	4049000	1.70454	0.16219	LFQ
>tr|F1S9Y5|F1S9Y5_PIG Uncharacterized protein OS=Sus scrofa GN=PPP2R5C PE=1 SV=2	3049773	3969150	1.30146	0.507287	Raw
>tr|F1S9Y8|F1S9Y8_PIG Uncharacterized protein (Fragment) OS=Sus scrofa PE=1 SV=2	26996750	38549500	1.42793	0.074758	LFQ
>tr|F1S9Y8|F1S9Y8_PIG Uncharacterized protein (Fragment) OS=Sus scrofa PE=1 SV=2	29177080	40437250	1.38593	0.423903	Raw
>tr|F1SA23|F1SA23_PIG Uncharacterized protein OS=Sus scrofa GN=RDH12 PE=1 SV=2	0	167072	ONH 0	0.355918	LFQ
>tr|F1SA23|F1SA23_PIG Uncharacterized protein OS=Sus scrofa GN=RDH12 PE=1 SV=2	0	1370725	ONH 0	0.041721	Raw
>tr|F1SA40|F1SA40_PIG Uncharacterized protein OS=Sus scrofa GN=ATP6V1D PE=1 SV=1	2935325	8171875	2.78398	0.047121	LFQ
>tr|F1SA40|F1SA40_PIG Uncharacterized protein OS=Sus scrofa GN=ATP6V1D PE=1 SV=1	1806873	28485250	15.7649	0.019264	Raw
>tr|F1SA50|F1SA50_PIG Uncharacterized protein (Fragment) OS=Sus scrofa GN=HNRNPM PE=1 SV=1	0	132070	ONH 0	0.355918	LFQ
>tr|F1SA50|F1SA50_PIG Uncharacterized protein (Fragment) OS=Sus scrofa GN=HNRNPM PE=1 SV=1	0	1507275	ONH 0	0.054029	Raw
>tr|F1SA70|F1SA70_PIG Uncharacterized protein OS=Sus scrofa GN=HSPA2 PE=1 SV=1	15846000	13377000	0.844188	0.082707	LFQ
>tr|F1SA70|F1SA70_PIG Uncharacterized protein OS=Sus scrofa GN=HSPA2 PE=1 SV=1	48234000	64700250	1.34138	0.217765	Raw
>tr|F1SA74|F1SA74_PIG Uncharacterized protein (Fragment) OS=Sus scrofa GN=MTHFD1 PE=1 SV=2;>tr|K9IVE8|K9IVE8_PIG Methylenetetrahydrofolate dehydrogenase (NADP+ dependent) 1 OS=Sus scrofa GN=MTHFD1 PE=	0	20367.8	ONH 0	0.355918	LFQ
>tr|F1SA74|F1SA74_PIG Uncharacterized protein (Fragment) OS=Sus scrofa GN=MTHFD1 PE=1 SV=2;>tr|K9IVE8|K9IVE8_PIG Methylenetetrahydrofolate dehydrogenase (NADP+ dependent) 1 OS=Sus scrofa GN=MTHFD1 PE=	0	140732	ONH 0	0.355918	Raw
>tr|F1SA96|F1SA96_PIG Uncharacterized protein OS=Sus scrofa GN=IAH1 PE=1 SV=2	451945	908400	2.00998	0.307843	LFQ
>tr|F1SA96|F1SA96_PIG Uncharacterized protein OS=Sus scrofa GN=IAH1 PE=1 SV=2	771718	1575100	2.04103	0.172767	Raw
>tr|F1SA98|F1SA98_PIG Uncharacterized protein OS=Sus scrofa GN=YWHAQ PE=1 SV=2;>tr|A4IE76|A4IE76_PIG Tyrosine 3-monooxygenase/tryptophan 5-monooxygenase activation protein, theta polypeptide (Fragment	34516250	22563500	0.653707	0.11046	LFQ
>tr|F1SA98|F1SA98_PIG Uncharacterized protein OS=Sus scrofa GN=YWHAQ PE=1 SV=2;>tr|A4IE76|A4IE76_PIG Tyrosine 3-monooxygenase/tryptophan 5-monooxygenase activation protein, theta polypeptide (Fragment	44196000	42525500	0.962202	0.901861	Raw
>tr|F1SAB6|F1SAB6_PIG Acyl carrier protein OS=Sus scrofa GN=NDUFAB1 PE=1 SV=1;>tr|D0G781|D0G781_PIG Acyl carrier protein OS=Sus scrofa GN=NDUFAB1 PE=2 SV=1	0	325675	ONH 0	0.355918	LFQ
>tr|F1SAB6|F1SAB6_PIG Acyl carrier protein OS=Sus scrofa GN=NDUFAB1 PE=1 SV=1;>tr|D0G781|D0G781_PIG Acyl carrier protein OS=Sus scrofa GN=NDUFAB1 PE=2 SV=1	0	1112225	ONH 0	0.039021	Raw
>tr|F1SAB8|F1SAB8_PIG Uncharacterized protein OS=Sus scrofa GN=DCTN5 PE=1 SV=2	0	103720	ONH 0	0.355918	LFQ
>tr|F1SAB8|F1SAB8_PIG Uncharacterized protein OS=Sus scrofa GN=DCTN5 PE=1 SV=2	40700	321535	7.90012	0.053958	Raw
>tr|F1SAC0|F1SAC0_PIG Uncharacterized protein OS=Sus scrofa GN=LOC100152128 PE=1 SV=1	0	15583.2	ONH 0	0.355918	LFQ
>tr|F1SAC0|F1SAC0_PIG Uncharacterized protein OS=Sus scrofa GN=LOC100152128 PE=1 SV=1	0	363650	ONH 0	0.029275	Raw
>tr|F1SAC1|F1SAC1_PIG Uncharacterized protein OS=Sus scrofa GN=ECHS1 PE=1 SV=2	3005900	4917875	1.63607	0.153218	LFQ
>tr|F1SAC1|F1SAC1_PIG Uncharacterized protein OS=Sus scrofa GN=ECHS1 PE=1 SV=2	4600050	8002625	1.73968	0.132042	Raw
>tr|F1SAD9|F1SAD9_PIG Protein disulfide-isomerase OS=Sus scrofa GN=PDIA4 PE=1 SV=1	0	135380	ONH 0	0.355918	LFQ
>tr|F1SAD9|F1SAD9_PIG Protein disulfide-isomerase OS=Sus scrofa GN=PDIA4 PE=1 SV=1	260575	529175	2.0308	0.664858	Raw
>tr|F1SAE8|F1SAE8_PIG Uncharacterized protein OS=Sus scrofa GN=NRCAM PE=1 SV=2	463945	0	RET 0	0.150147	LFQ
>tr|F1SAE8|F1SAE8_PIG Uncharacterized protein OS=Sus scrofa GN=NRCAM PE=1 SV=2	1249583	0	RET 0	0.063955	Raw
>tr|F1SAJ9|F1SAJ9_PIG Uncharacterized protein (Fragment) OS=Sus scrofa GN=MAPRE2 PE=1 SV=2	0	61965	ONH 0	0.355918	LFQ
>tr|F1SAJ9|F1SAJ9_PIG Uncharacterized protein (Fragment) OS=Sus scrofa GN=MAPRE2 PE=1 SV=2	243895	556540	2.28188	0.402821	Raw
>tr|F1SAK6|F1SAK6_PIG Uncharacterized protein OS=Sus scrofa GN=ATP5L PE=1 SV=1	4245325	6472250	1.52456	0.178755	LFQ
>tr|F1SAK6|F1SAK6_PIG Uncharacterized protein OS=Sus scrofa GN=ATP5L PE=1 SV=1	3507225	8585975	2.44808	0.179769	Raw
>tr|F1SAL9|F1SAL9_PIG Uncharacterized protein OS=Sus scrofa GN=LOC100626409 PE=4 SV=1	331050	0	RET 0	0.355918	LFQ
>tr|F1SAL9|F1SAL9_PIG Uncharacterized protein OS=Sus scrofa GN=LOC100626409 PE=4 SV=1	372850	0	RET 0	0.355918	Raw
>tr|F1SAM3|F1SAM3_PIG Uncharacterized protein OS=Sus scrofa GN=CDH2 PE=1 SV=2;>tr|K7GPI7|K7GPI7_PIG Uncharacterized protein (Fragment) OS=Sus scrofa GN=CDH2 PE=1 SV=1	206448	0	RET 0	0.355918	LFQ
>tr|F1SAM3|F1SAM3_PIG Uncharacterized protein OS=Sus scrofa GN=CDH2 PE=1 SV=2;>tr|K7GPI7|K7GPI7_PIG Uncharacterized protein (Fragment) OS=Sus scrofa GN=CDH2 PE=1 SV=1	1153260	0	RET 0	0.246184	Raw
>tr|F1SAN6|F1SAN6_PIG Uncharacterized protein OS=Sus scrofa GN=ILVBL PE=1 SV=2	0	37015	ONH 0	0.355918	LFQ
>tr|F1SAN6|F1SAN6_PIG Uncharacterized protein OS=Sus scrofa GN=ILVBL PE=1 SV=2	0	289415	ONH 0	0.133975	Raw
>tr|F1SAR5|F1SAR5_PIG Uncharacterized protein OS=Sus scrofa GN=GLRX5 PE=1 SV=1	0	437800	ONH 0	0.355918	LFQ
>tr|F1SAR5|F1SAR5_PIG Uncharacterized protein OS=Sus scrofa GN=GLRX5 PE=1 SV=1	0	875275	ONH 0	0.141737	Raw
>tr|F1SAS3|F1SAS3_PIG Uncharacterized protein OS=Sus scrofa GN=LOC100157249 PE=1 SV=2	94695	205912	2.17448	0.641056	LFQ
>tr|F1SAS3|F1SAS3_PIG Uncharacterized protein OS=Sus scrofa GN=LOC100157249 PE=1 SV=2	826550	3291850	3.98264	0.179482	Raw
>tr|F1SAT6|F1SAT6_PIG Uncharacterized protein OS=Sus scrofa GN=NAPB PE=1 SV=2	0	92597.5	ONH 0	0.355918	LFQ
>tr|F1SAT6|F1SAT6_PIG Uncharacterized protein OS=Sus scrofa GN=NAPB PE=1 SV=2	398765	976200	2.44806	0.394904	Raw
>tr|F1SB09|F1SB09_PIG Uncharacterized protein OS=Sus scrofa GN=SEC22B PE=1 SV=1;>tr|A0A0B8RSA5|A0A0B8RSA5_PIG Vesicle-trafficking protein SEC22b OS=Sus scrofa domesticus GN=SEC22B PE=4 SV=1;>tr|I3LB79	797375	1943100	2.43687	0.309934	LFQ
>tr|F1SB09|F1SB09_PIG Uncharacterized protein OS=Sus scrofa GN=SEC22B PE=1 SV=1;>tr|A0A0B8RSA5|A0A0B8RSA5_PIG Vesicle-trafficking protein SEC22b OS=Sus scrofa domesticus GN=SEC22B PE=4 SV=1;>tr|I3LB79	858650	4950625	5.76559	0.033517	Raw
>tr|F1SB16|F1SB16_PIG Uncharacterized protein OS=Sus scrofa GN=COPS3 PE=1 SV=1	0	77480	ONH 0	0.355918	LFQ
>tr|F1SB16|F1SB16_PIG Uncharacterized protein OS=Sus scrofa GN=COPS3 PE=1 SV=1	813450	1613775	1.98387	0.280822	Raw
>tr|F1SB33|F1SB33_PIG Uncharacterized protein OS=Sus scrofa GN=SYPL1 PE=1 SV=1	631875	0	RET 0	0.355918	LFQ
>tr|F1SB33|F1SB33_PIG Uncharacterized protein OS=Sus scrofa GN=SYPL1 PE=1 SV=1	3177175	102828	0.0323644	0.003223	Raw
>tr|F1SB42|F1SB42_PIG Uncharacterized protein (Fragment) OS=Sus scrofa GN=EZR PE=1 SV=1	132972	0	RET 0	0.355918	LFQ
>tr|F1SB42|F1SB42_PIG Uncharacterized protein (Fragment) OS=Sus scrofa GN=EZR PE=1 SV=1	1651525	0	RET 0	0.029616	Raw
>tr|F1SB57|F1SB57_PIG Uncharacterized protein OS=Sus scrofa GN=LOC100737606 PE=1 SV=1;>tr|F1SB68|F1SB68_PIG Uncharacterized protein OS=Sus scrofa GN=LOC100737606 PE=1 SV=1	723175	0	RET 0	0.134714	LFQ
>tr|F1SB57|F1SB57_PIG Uncharacterized protein OS=Sus scrofa GN=LOC100737606 PE=1 SV=1;>tr|F1SB68|F1SB68_PIG Uncharacterized protein OS=Sus scrofa GN=LOC100737606 PE=1 SV=1	1235453	929972	0.752738	0.652584	Raw
>tr|F1SB60|F1SB60_PIG Superoxide dismutase OS=Sus scrofa GN=SOD2 PE=1 SV=1;>tr|Q95JF1|Q95JF1_PIG Superoxide dismutase 2 (Fragment) OS=Sus scrofa GN=SOD2 PE=2 SV=1;>sp|P28768|SODM_PIG Superoxide dismut	6793775	7357800	1.08302	0.149104	LFQ
>tr|F1SB60|F1SB60_PIG Superoxide dismutase OS=Sus scrofa GN=SOD2 PE=1 SV=1;>tr|Q95JF1|Q95JF1_PIG Superoxide dismutase 2 (Fragment) OS=Sus scrofa GN=SOD2 PE=2 SV=1;>sp|P28768|SODM_PIG Superoxide dismut	6593300	15758100	2.39002	0.10093	Raw
>tr|F1SB63|F1SB63_PIG T-complex protein 1 subunit alpha OS=Sus scrofa GN=TCP1 PE=1 SV=1	1365325	4363725	3.19611	0.170071	LFQ
>tr|F1SB63|F1SB63_PIG T-complex protein 1 subunit alpha OS=Sus scrofa GN=TCP1 PE=1 SV=1	4148670	34696800	8.36336	0.053729	Raw
>tr|F1SB90|F1SB90_PIG Uncharacterized protein (Fragment) OS=Sus scrofa GN=GNAI1 PE=4 SV=2;>tr|Q28945|Q28945_PIG Gi-alpha-1 protein (Fragment) OS=Sus scrofa PE=2 SV=1	24975	0	RET 0	0.355918	LFQ
>tr|F1SB90|F1SB90_PIG Uncharacterized protein (Fragment) OS=Sus scrofa GN=GNAI1 PE=4 SV=2;>tr|Q28945|Q28945_PIG Gi-alpha-1 protein (Fragment) OS=Sus scrofa PE=2 SV=1	126748	0	RET 0	0.355918	Raw
>tr|F1SBA5|F1SBA5_PIG Proteasome subunit alpha type OS=Sus scrofa GN=PSMA8 PE=1 SV=1	854500	2317600	2.71223	0.056433	LFQ
>tr|F1SBA5|F1SBA5_PIG Proteasome subunit alpha type OS=Sus scrofa GN=PSMA8 PE=1 SV=1	1544975	3803575	2.4619	0.020304	Raw
>tr|F1SBB0|F1SBB0_PIG Oxysterol-binding protein OS=Sus scrofa GN=OSBPL1A PE=1 SV=2	0	36340	ONH 0	0.355918	LFQ
>tr|F1SBB0|F1SBB0_PIG Oxysterol-binding protein OS=Sus scrofa GN=OSBPL1A PE=1 SV=2	333398	1450915	4.35191	0.418788	Raw
>tr|F1SBH3|F1SBH3_PIG Uncharacterized protein OS=Sus scrofa GN=RBBP9 PE=1 SV=1	0	297225	ONH 0	0.355918	LFQ
>tr|F1SBH3|F1SBH3_PIG Uncharacterized protein OS=Sus scrofa GN=RBBP9 PE=1 SV=1	0	785025	ONH 0	0.14373	Raw
>tr|F1SBN7|F1SBN7_PIG Uncharacterized protein OS=Sus scrofa GN=ATP5F1 PE=1 SV=1	4885850	5343225	1.09361	0.479244	LFQ
>tr|F1SBN7|F1SBN7_PIG Uncharacterized protein OS=Sus scrofa GN=ATP5F1 PE=1 SV=1	5067100	9944825	1.96263	0.213352	Raw
>tr|F1SBT2|F1SBT2_PIG ATP-dependent Clp protease proteolytic subunit OS=Sus scrofa GN=CLPP PE=1 SV=2	0	131138	ONH 0	0.355918	LFQ
>tr|F1SBT2|F1SBT2_PIG ATP-dependent Clp protease proteolytic subunit OS=Sus scrofa GN=CLPP PE=1 SV=2	0	345718	ONH 0	0.134355	Raw
>tr|F1SBT6|F1SBT6_PIG Uncharacterized protein OS=Sus scrofa GN=KHSRP PE=1 SV=2	0	753075	ONH 0	0.03092	LFQ
>tr|F1SBT6|F1SBT6_PIG Uncharacterized protein OS=Sus scrofa GN=KHSRP PE=1 SV=2	431860	4614168	10.6844	0.083427	Raw
>tr|F1SBU1|F1SBU1_PIG Uncharacterized protein (Fragment) OS=Sus scrofa GN=CAPS PE=1 SV=2	1788925	0	RET 0	0.028433	LFQ
>tr|F1SBU1|F1SBU1_PIG Uncharacterized protein (Fragment) OS=Sus scrofa GN=CAPS PE=1 SV=2	2273350	0	RET 0	0.0394	Raw
>tr|F1SBU7|F1SBU7_PIG Lon protease homolog, mitochondrial OS=Sus scrofa GN=LONP1 PE=1 SV=1;>tr|I3L7T4|I3L7T4_PIG Lon protease homolog, mitochondrial OS=Sus scrofa GN=LOC100622930 PE=3 SV=1	0	419642	ONH 0	2.2e-05	LFQ
>tr|F1SBU7|F1SBU7_PIG Lon protease homolog, mitochondrial OS=Sus scrofa GN=LONP1 PE=1 SV=1;>tr|I3L7T4|I3L7T4_PIG Lon protease homolog, mitochondrial OS=Sus scrofa GN=LOC100622930 PE=3 SV=1	0	2804850	ONH 0	0.018578	Raw
>tr|F1SBU8|F1SBU8_PIG Protein QIL1 OS=Sus scrofa GN=QIL1 PE=1 SV=1;>sp|A1XQR7|MIC13_PIG MICOS complex subunit MIC13 OS=Sus scrofa GN=MIC13 PE=3 SV=1	0	193805	ONH 0	0.355918	LFQ
>tr|F1SBU8|F1SBU8_PIG Protein QIL1 OS=Sus scrofa GN=QIL1 PE=1 SV=1;>sp|A1XQR7|MIC13_PIG MICOS complex subunit MIC13 OS=Sus scrofa GN=MIC13 PE=3 SV=1	471542	632280	1.34088	0.335014	Raw
>tr|F1SC07|F1SC07_PIG Uncharacterized protein OS=Sus scrofa GN=DNAH11 PE=4 SV=2	0	77630	ONH 0	0.355918	LFQ
>tr|F1SC07|F1SC07_PIG Uncharacterized protein OS=Sus scrofa GN=DNAH11 PE=4 SV=2	13237500	6438800	0.486406	0.474588	Raw
>tr|F1SC20|F1SC20_PIG Alpha-1B-glycoprotein OS=Sus scrofa GN=A1BG PE=1 SV=1	2381300	0	RET 0	1e-06	LFQ
>tr|F1SC20|F1SC20_PIG Alpha-1B-glycoprotein OS=Sus scrofa GN=A1BG PE=1 SV=1	6862875	326125	0.0475202	0.005606	Raw
>tr|F1SC47|F1SC47_PIG Uncharacterized protein OS=Sus scrofa GN=ALDH18A1 PE=1 SV=1	0	4039	ONH 0	0.355918	LFQ
>tr|F1SC47|F1SC47_PIG Uncharacterized protein OS=Sus scrofa GN=ALDH18A1 PE=1 SV=1	0	126302	ONH 0	0.194582	Raw
>tr|F1SC54|F1SC54_PIG Uncharacterized protein OS=Sus scrofa GN=SLC12A5 PE=1 SV=2	0	1528450	ONH 0	0	LFQ
>tr|F1SC54|F1SC54_PIG Uncharacterized protein OS=Sus scrofa GN=SLC12A5 PE=1 SV=2	769700	6048825	7.85868	0.06165	Raw
>tr|F1SC79|F1SC79_PIG Uncharacterized protein OS=Sus scrofa GN=PDE6C PE=1 SV=1	0	133412	ONH 0	0.355918	LFQ
>tr|F1SC79|F1SC79_PIG Uncharacterized protein OS=Sus scrofa GN=PDE6C PE=1 SV=1	0	2752588	ONH 0	0.021207	Raw
>tr|F1SCC7|F1SCC7_PIG Uncharacterized protein OS=Sus scrofa GN=LOC100156325 PE=1 SV=1	245065	0	RET 0	0.355918	LFQ
>tr|F1SCC7|F1SCC7_PIG Uncharacterized protein OS=Sus scrofa GN=LOC100156325 PE=1 SV=1	2283075	0	RET 0	0.005441	Raw
>tr|F1SCC9|F1SCC9_PIG Uncharacterized protein (Fragment) OS=Sus scrofa PE=1 SV=1	172968	0	RET 0	0.355918	LFQ
>tr|F1SCC9|F1SCC9_PIG Uncharacterized protein (Fragment) OS=Sus scrofa PE=1 SV=1	1614575	0	RET 0	0.134473	Raw
>tr|F1SCD0|F1SCD0_PIG Uncharacterized protein OS=Sus scrofa GN=SERPINA3-3 PE=1 SV=1	9719400	0	RET 0	0	LFQ
>tr|F1SCD0|F1SCD0_PIG Uncharacterized protein OS=Sus scrofa GN=SERPINA3-3 PE=1 SV=1	47114250	550088	0.0116756	0.000265	Raw
>tr|F1SCI2|F1SCI2_PIG Uncharacterized protein OS=Sus scrofa GN=SV2B PE=1 SV=2	0	441332	ONH 0	0.024589	LFQ
>tr|F1SCI2|F1SCI2_PIG Uncharacterized protein OS=Sus scrofa GN=SV2B PE=1 SV=2	0	2400563	ONH 0	0.011315	Raw
>tr|F1SD73|F1SD73_PIG Uncharacterized protein OS=Sus scrofa GN=NDUFB1 PE=1 SV=2	0	55012.5	ONH 0	0.355918	LFQ
>tr|F1SD73|F1SD73_PIG Uncharacterized protein OS=Sus scrofa GN=NDUFB1 PE=1 SV=2	0	272240	ONH 0	0.04139	Raw
>tr|F1SD78|F1SD78_PIG Methylthioribose-1-phosphate isomerase OS=Sus scrofa GN=MRI1 PE=1 SV=1	0	117565	ONH 0	0.355918	LFQ
>tr|F1SD78|F1SD78_PIG Methylthioribose-1-phosphate isomerase OS=Sus scrofa GN=MRI1 PE=1 SV=1	0	1437440	ONH 0	0.188903	Raw
>tr|F1SD97|F1SD97_PIG Uncharacterized protein OS=Sus scrofa GN=FARSA PE=1 SV=2	0	48415	ONH 0	0.355918	LFQ
>tr|F1SD97|F1SD97_PIG Uncharacterized protein OS=Sus scrofa GN=FARSA PE=1 SV=2	0	1816460	ONH 0	0.017057	Raw
>tr|F1SDC7|F1SDC7_PIG Uncharacterized protein OS=Sus scrofa GN=ALDH3A2 PE=1 SV=2	0	335325	ONH 0	0.355918	LFQ
>tr|F1SDC7|F1SDC7_PIG Uncharacterized protein OS=Sus scrofa GN=ALDH3A2 PE=1 SV=2	486055	5767775	11.8665	0.175482	Raw
>tr|F1SDF9|F1SDF9_PIG Uncharacterized protein OS=Sus scrofa GN=SV2A PE=1 SV=1	0	144362	ONH 0	0.032917	LFQ
>tr|F1SDF9|F1SDF9_PIG Uncharacterized protein OS=Sus scrofa GN=SV2A PE=1 SV=1	0	1047833	ONH 0	0.049569	Raw
>tr|F1SDG5|F1SDG5_PIG Uncharacterized protein OS=Sus scrofa GN=VPS45 PE=1 SV=2	0	11918	ONH 0	0.355918	LFQ
>tr|F1SDG5|F1SDG5_PIG Uncharacterized protein OS=Sus scrofa GN=VPS45 PE=1 SV=2	0	1158215	ONH 0	0.320506	Raw
>tr|F1SDG7|F1SDG7_PIG Uncharacterized protein OS=Sus scrofa GN=ANP32E PE=1 SV=2	0	1213703	ONH 0	5.6e-05	LFQ
>tr|F1SDG7|F1SDG7_PIG Uncharacterized protein OS=Sus scrofa GN=ANP32E PE=1 SV=2	0	3449250	ONH 0	0.004675	Raw
>tr|F1SDJ8|F1SDJ8_PIG Uncharacterized protein OS=Sus scrofa GN=GLRX3 PE=1 SV=1	516108	1556900	3.01662	0.016797	LFQ
>tr|F1SDJ8|F1SDJ8_PIG Uncharacterized protein OS=Sus scrofa GN=GLRX3 PE=1 SV=1	1952600	11175200	5.72324	0.051898	Raw
>tr|F1SDL0|F1SDL0_PIG Uncharacterized protein OS=Sus scrofa GN=PTRHD1 PE=1 SV=1	0	890250	ONH 0	0.355918	LFQ
>tr|F1SDL0|F1SDL0_PIG Uncharacterized protein OS=Sus scrofa GN=PTRHD1 PE=1 SV=1	260012	1989275	7.65069	0.092591	Raw
>tr|F1SDP2|F1SDP2_PIG Uncharacterized protein (Fragment) OS=Sus scrofa GN=LHPP PE=1 SV=2	393775	405885	1.03075	0.977797	LFQ
>tr|F1SDP2|F1SDP2_PIG Uncharacterized protein (Fragment) OS=Sus scrofa GN=LHPP PE=1 SV=2	657775	961698	1.46205	0.539037	Raw
>tr|F1SDP3|F1SDP3_PIG Uncharacterized protein OS=Sus scrofa GN=OAT PE=1 SV=1;>tr|B0LY44|B0LY44_PIG Mitochondrial ornithine aminotransferase OS=Sus scrofa PE=2 SV=1	0	45897.5	ONH 0	0.355918	LFQ
>tr|F1SDP3|F1SDP3_PIG Uncharacterized protein OS=Sus scrofa GN=OAT PE=1 SV=1;>tr|B0LY44|B0LY44_PIG Mitochondrial ornithine aminotransferase OS=Sus scrofa PE=2 SV=1	0	1354078	ONH 0	0.061267	Raw
>tr|F1SDQ2|F1SDQ2_PIG Uncharacterized protein (Fragment) OS=Sus scrofa GN=DPYSL5 PE=1 SV=2	0	60025	ONH 0	0.355918	LFQ
>tr|F1SDQ2|F1SDQ2_PIG Uncharacterized protein (Fragment) OS=Sus scrofa GN=DPYSL5 PE=1 SV=2	1291100	1243215	0.962911	0.973691	Raw
>tr|F1SDR7|F1SDR7_PIG Uncharacterized protein OS=Sus scrofa GN=YWHAB PE=1 SV=1;>tr|A0A0B8RVD2|A0A0B8RVD2_PIG Tyrosine 3-monooxygenase/tryptophan 5-monooxygenase activation protein, beta OS=Sus scrofa	31986250	34331750	1.07333	0.647956	LFQ
>tr|F1SDR7|F1SDR7_PIG Uncharacterized protein OS=Sus scrofa GN=YWHAB PE=1 SV=1;>tr|A0A0B8RVD2|A0A0B8RVD2_PIG Tyrosine 3-monooxygenase/tryptophan 5-monooxygenase activation protein, beta OS=Sus scrofa	39330750	80432000	2.04502	0.021297	Raw
>tr|F1SDV3|F1SDV3_PIG Uncharacterized protein OS=Sus scrofa GN=LPIN3 PE=4 SV=2;>tr|B9VVP4|B9VVP4_PIG Lipin 3 variant 2 OS=Sus scrofa GN=LPIN3 PE=2 SV=1;>tr|F1SDV4|F1SDV4_PIG Uncharacterized protein OS	196660	0	RET 0	0.355918	LFQ
>tr|F1SDV3|F1SDV3_PIG Uncharacterized protein OS=Sus scrofa GN=LPIN3 PE=4 SV=2;>tr|B9VVP4|B9VVP4_PIG Lipin 3 variant 2 OS=Sus scrofa GN=LPIN3 PE=2 SV=1;>tr|F1SDV4|F1SDV4_PIG Uncharacterized protein OS	1305725	0	RET 0	0.355918	Raw
>tr|F1SDW6|F1SDW6_PIG Uncharacterized protein OS=Sus scrofa GN=OGDHL PE=1 SV=2	0	120360	ONH 0	0.025796	LFQ
>tr|F1SDW6|F1SDW6_PIG Uncharacterized protein OS=Sus scrofa GN=OGDHL PE=1 SV=2	0	973550	ONH 0	0.021503	Raw
>tr|F1SDX9|F1SDX9_PIG Peroxiredoxin 2 OS=Sus scrofa GN=PRDX2 PE=1 SV=2;>sp|P52552|PRDX2_PIG Peroxiredoxin-2 (Fragment) OS=Sus scrofa GN=PRDX2 PE=2 SV=1	117359000	194345000	1.65599	0.003206	LFQ
>tr|F1SDX9|F1SDX9_PIG Peroxiredoxin 2 OS=Sus scrofa GN=PRDX2 PE=1 SV=2;>sp|P52552|PRDX2_PIG Peroxiredoxin-2 (Fragment) OS=Sus scrofa GN=PRDX2 PE=2 SV=1	107587500	369475000	3.43418	0.011365	Raw
>tr|F1SE06|F1SE06_PIG Uncharacterized protein OS=Sus scrofa GN=LOC100626607 PE=1 SV=1	0	114835	ONH 0	0.355918	LFQ
>tr|F1SE06|F1SE06_PIG Uncharacterized protein OS=Sus scrofa GN=LOC100626607 PE=1 SV=1	79395	1298000	16.3486	0.175991	Raw
>tr|F1SE45|F1SE45_PIG Uncharacterized protein OS=Sus scrofa GN=LOC100518097 PE=4 SV=2	120478	0	RET 0	0.355918	LFQ
>tr|F1SE45|F1SE45_PIG Uncharacterized protein OS=Sus scrofa GN=LOC100518097 PE=4 SV=2	281152	0	RET 0	0.167249	Raw
>tr|F1SE73|F1SE73_PIG Uncharacterized protein OS=Sus scrofa GN=DNAJA1 PE=1 SV=1	0	24105.5	ONH 0	0.355918	LFQ
>tr|F1SE73|F1SE73_PIG Uncharacterized protein OS=Sus scrofa GN=DNAJA1 PE=1 SV=1	37812.5	659192	17.4332	0.054692	Raw
>tr|F1SEC0|F1SEC0_PIG Uncharacterized protein OS=Sus scrofa GN=DCTN3 PE=1 SV=1	137972	0	RET 0	0.355918	LFQ
>tr|F1SEC0|F1SEC0_PIG Uncharacterized protein OS=Sus scrofa GN=DCTN3 PE=1 SV=1	144925	100400	0.692772	0.809049	Raw
>tr|F1SED0|F1SED0_PIG Uncharacterized protein (Fragment) OS=Sus scrofa GN=ACADSB PE=1 SV=2	24754	0	RET 0	0.355918	LFQ
>tr|F1SED0|F1SED0_PIG Uncharacterized protein (Fragment) OS=Sus scrofa GN=ACADSB PE=1 SV=2	327235	621770	1.90007	0.309863	Raw
>tr|F1SEF7|F1SEF7_PIG Serine/threonine-protein phosphatase (Fragment) OS=Sus scrofa GN=PPP1CB PE=1 SV=1;>sp|P61292|PP1B_PIG Serine/threonine-protein phosphatase PP1-beta catalytic subunit OS=Sus scrof	4581525	2291600	0.500183	0.001883	LFQ
>tr|F1SEF7|F1SEF7_PIG Serine/threonine-protein phosphatase (Fragment) OS=Sus scrofa GN=PPP1CB PE=1 SV=1;>sp|P61292|PP1B_PIG Serine/threonine-protein phosphatase PP1-beta catalytic subunit OS=Sus scrof	7294850	7220150	0.98976	0.977227	Raw
>tr|F1SEL7|F1SEL7_PIG Retinol-binding protein 3 OS=Sus scrofa GN=RBP3 PE=1 SV=1	3260300	139655000	42.835	0.000116	LFQ
>tr|F1SEL7|F1SEL7_PIG Retinol-binding protein 3 OS=Sus scrofa GN=RBP3 PE=1 SV=1	6512725	570622500	87.6166	0.000181	Raw
>tr|F1SEM9|F1SEM9_PIG Uncharacterized protein OS=Sus scrofa GN=SOGA1 PE=4 SV=2	807000	2821875	3.49675	0.028849	LFQ
>tr|F1SEM9|F1SEM9_PIG Uncharacterized protein OS=Sus scrofa GN=SOGA1 PE=4 SV=2	5810700	22367250	3.84932	0.000252	Raw
>tr|F1SEN2|F1SEN2_PIG Glutamate dehydrogenase 1, mitochondrial OS=Sus scrofa GN=GLUD1 PE=1 SV=1	910175	33670500	36.9934	6e-06	LFQ
>tr|F1SEN2|F1SEN2_PIG Glutamate dehydrogenase 1, mitochondrial OS=Sus scrofa GN=GLUD1 PE=1 SV=1	4281325	368940000	86.1743	0.010308	Raw
>tr|F1SEN4|F1SEN4_PIG Uncharacterized protein OS=Sus scrofa GN=LOC100517243 PE=1 SV=1	0	141900	ONH 0	0.355918	LFQ
>tr|F1SEN4|F1SEN4_PIG Uncharacterized protein OS=Sus scrofa GN=LOC100517243 PE=1 SV=1	129660	660638	5.09515	0.136149	Raw
>tr|F1SEP7|F1SEP7_PIG Uncharacterized protein OS=Sus scrofa GN=RGR PE=1 SV=1	5325775	66009500	12.3943	6e-06	LFQ
>tr|F1SEP7|F1SEP7_PIG Uncharacterized protein OS=Sus scrofa GN=RGR PE=1 SV=1	3838675	131345300	34.2163	0.001394	Raw
>tr|F1SEQ7|F1SEQ7_PIG Uncharacterized protein OS=Sus scrofa GN=FAM213A PE=1 SV=1	883550	1611125	1.82347	0.214791	LFQ
>tr|F1SEQ7|F1SEQ7_PIG Uncharacterized protein OS=Sus scrofa GN=FAM213A PE=1 SV=1	836199	3119500	3.73057	0.062874	Raw
>tr|F1SES5|F1SES5_PIG Uncharacterized protein OS=Sus scrofa GN=ASAH1 PE=1 SV=2	137238	0	RET 0	0.355918	LFQ
>tr|F1SES5|F1SES5_PIG Uncharacterized protein OS=Sus scrofa GN=ASAH1 PE=1 SV=2	110622	429635	3.8838	0.048544	Raw
>tr|F1SEX0|F1SEX0_PIG Uncharacterized protein (Fragment) OS=Sus scrofa GN=DDAH1 PE=1 SV=2	18063250	2740525	0.151718	5.5e-05	LFQ
>tr|F1SEX0|F1SEX0_PIG Uncharacterized protein (Fragment) OS=Sus scrofa GN=DDAH1 PE=1 SV=2	22704250	15468130	0.681288	0.314087	Raw
>tr|F1SF47|F1SF47_PIG Uncharacterized protein OS=Sus scrofa GN=HSD11B1 PE=1 SV=1	0	527572	ONH 0	5e-06	LFQ
>tr|F1SF47|F1SF47_PIG Uncharacterized protein OS=Sus scrofa GN=HSD11B1 PE=1 SV=1	818975	2581075	3.15159	0.140347	Raw
>tr|F1SFA2|F1SFA2_PIG Uncharacterized protein OS=Sus scrofa GN=PON2 PE=1 SV=2;>tr|F6KQD8|F6KQD8_PIG Paraoxonase 2 OS=Sus scrofa GN=PON2 PE=2 SV=1;>tr|B1PK14|B1PK14_PIG Celiac disease 2 OS=Sus scrofa P	0	3005575	ONH 0	5.3e-05	LFQ
>tr|F1SFA2|F1SFA2_PIG Uncharacterized protein OS=Sus scrofa GN=PON2 PE=1 SV=2;>tr|F6KQD8|F6KQD8_PIG Paraoxonase 2 OS=Sus scrofa GN=PON2 PE=2 SV=1;>tr|B1PK14|B1PK14_PIG Celiac disease 2 OS=Sus scrofa P	0	20826750	ONH 0	0.000213	Raw
>tr|F1SFB0|F1SFB0_PIG Guanine nucleotide-binding protein subunit gamma OS=Sus scrofa GN=LOC100519790 PE=1 SV=1	0	66731500	ONH 0	0.000302	LFQ
>tr|F1SFB0|F1SFB0_PIG Guanine nucleotide-binding protein subunit gamma OS=Sus scrofa GN=LOC100519790 PE=1 SV=1	155498	63149000	406.109	0.007691	Raw
>tr|F1SFD6|F1SFD6_PIG Uncharacterized protein OS=Sus scrofa PE=4 SV=2;>tr|I3L5V7|I3L5V7_PIG Uncharacterized protein OS=Sus scrofa GN=LOC100511732 PE=4 SV=1	18015000	5675675	0.315053	0.000577	LFQ
>tr|F1SFD6|F1SFD6_PIG Uncharacterized protein OS=Sus scrofa PE=4 SV=2;>tr|I3L5V7|I3L5V7_PIG Uncharacterized protein OS=Sus scrofa GN=LOC100511732 PE=4 SV=1	8643875	6918350	0.800376	0.516478	Raw
>tr|F1SFE3|F1SFE3_PIG Uncharacterized protein (Fragment) OS=Sus scrofa GN=FERMT2 PE=1 SV=1	306262	0	RET 0	0.029494	LFQ
>tr|F1SFE3|F1SFE3_PIG Uncharacterized protein (Fragment) OS=Sus scrofa GN=FERMT2 PE=1 SV=1	1257125	74685	0.0594094	0.128589	Raw
>tr|F1SFE6|F1SFE6_PIG Uncharacterized protein OS=Sus scrofa GN=PSMC6 PE=1 SV=1	0	293608	ONH 0	0.144999	LFQ
>tr|F1SFE6|F1SFE6_PIG Uncharacterized protein OS=Sus scrofa GN=PSMC6 PE=1 SV=1	928675	2876050	3.09694	0.210541	Raw
>tr|F1SFF4|F1SFF4_PIG Uncharacterized protein OS=Sus scrofa GN=C14orf166 PE=1 SV=1	2155975	7664250	3.55489	0.001329	LFQ
>tr|F1SFF4|F1SFF4_PIG Uncharacterized protein OS=Sus scrofa GN=C14orf166 PE=1 SV=1	1970273	12742980	6.46762	0.005105	Raw
>tr|F1SFF8|F1SFF8_PIG Alpha-1,4 glucan phosphorylase OS=Sus scrofa GN=PYGL PE=1 SV=2;>tr|B1A8Z3|B1A8Z3_PIG Alpha-1,4 glucan phosphorylase OS=Sus scrofa PE=2 SV=1	22402000	14526250	0.648435	0.000812	LFQ
>tr|F1SFF8|F1SFF8_PIG Alpha-1,4 glucan phosphorylase OS=Sus scrofa GN=PYGL PE=1 SV=2;>tr|B1A8Z3|B1A8Z3_PIG Alpha-1,4 glucan phosphorylase OS=Sus scrofa PE=2 SV=1	80158500	87967500	1.09742	0.772819	Raw
>tr|F1SFI5|F1SFI5_PIG Uncharacterized protein OS=Sus scrofa GN=HRG PE=1 SV=2	48205	0	RET 0	0.355918	LFQ
>tr|F1SFI5|F1SFI5_PIG Uncharacterized protein OS=Sus scrofa GN=HRG PE=1 SV=2	373802	0	RET 0	0.151964	Raw
>tr|F1SFL1|F1SFL1_PIG Uncharacterized protein OS=Sus scrofa GN=ARL8B PE=1 SV=2	1680075	2045200	1.21733	0.703991	LFQ
>tr|F1SFL1|F1SFL1_PIG Uncharacterized protein OS=Sus scrofa GN=ARL8B PE=1 SV=2	3298475	1960630	0.594405	0.503881	Raw
>tr|F1SFM2|F1SFM2_PIG Uncharacterized protein OS=Sus scrofa GN=CHL1 PE=1 SV=2;>tr|F1SFM3|F1SFM3_PIG Uncharacterized protein OS=Sus scrofa GN=CHL1 PE=1 SV=2	0	963082	ONH 0	0.038777	LFQ
>tr|F1SFM2|F1SFM2_PIG Uncharacterized protein OS=Sus scrofa GN=CHL1 PE=1 SV=2;>tr|F1SFM3|F1SFM3_PIG Uncharacterized protein OS=Sus scrofa GN=CHL1 PE=1 SV=2	2514725	3852200	1.53186	0.460345	Raw
>tr|F1SFQ4|F1SFQ4_PIG Uncharacterized protein OS=Sus scrofa GN=PCBP2 PE=1 SV=2	3362550	3750175	1.11528	0.755118	LFQ
>tr|F1SFQ4|F1SFQ4_PIG Uncharacterized protein OS=Sus scrofa GN=PCBP2 PE=1 SV=2	4757725	7401100	1.5556	0.202581	Raw
>tr|F1SFR2|F1SFR2_PIG Uncharacterized protein (Fragment) OS=Sus scrofa GN=PFDN5 PE=1 SV=1	601750	2405975	3.9983	0.034759	LFQ
>tr|F1SFR2|F1SFR2_PIG Uncharacterized protein (Fragment) OS=Sus scrofa GN=PFDN5 PE=1 SV=1	596605	3578350	5.99785	0.006792	Raw
>tr|F1SFV3|F1SFV3_PIG Uncharacterized protein OS=Sus scrofa GN=S100A14 PE=1 SV=1	10588250	2870500	0.271102	0.075272	LFQ
>tr|F1SFV3|F1SFV3_PIG Uncharacterized protein OS=Sus scrofa GN=S100A14 PE=1 SV=1	10176150	3436835	0.337734	0.189973	Raw
>tr|F1SG00|F1SG00_PIG Uncharacterized protein OS=Sus scrofa GN=TPM2 PE=1 SV=1;>Q3SX28 TREMBL:Q3SX28;Q5KR48 (Bos taurus) Tropomyosin 2;>tr|A1X899|A1X899_PIG Beta-tropomyosin OS=Sus scrofa GN=TPM2 PE=2	808175	0	RET 0	0.355918	LFQ
>tr|F1SG00|F1SG00_PIG Uncharacterized protein OS=Sus scrofa GN=TPM2 PE=1 SV=1;>Q3SX28 TREMBL:Q3SX28;Q5KR48 (Bos taurus) Tropomyosin 2;>tr|A1X899|A1X899_PIG Beta-tropomyosin OS=Sus scrofa GN=TPM2 PE=2	2371700	0	RET 0	0.016372	Raw
>tr|F1SGC6|F1SGC6_PIG Uncharacterized protein OS=Sus scrofa GN=NDUFB5 PE=1 SV=1	0	445475	ONH 0	0.355918	LFQ
>tr|F1SGC6|F1SGC6_PIG Uncharacterized protein OS=Sus scrofa GN=NDUFB5 PE=1 SV=1	0	1301575	ONH 0	0.032057	Raw
>tr|F1SGC7|F1SGC7_PIG Uncharacterized protein OS=Sus scrofa GN=MRPL47 PE=1 SV=2	0	85502.5	ONH 0	0.355918	LFQ
>tr|F1SGC7|F1SGC7_PIG Uncharacterized protein OS=Sus scrofa GN=MRPL47 PE=1 SV=2	0	157080	ONH 0	0.355918	Raw
>tr|F1SGD1|F1SGD1_PIG Uncharacterized protein OS=Sus scrofa PE=1 SV=2;>tr|I3LR66|I3LR66_PIG Uncharacterized protein OS=Sus scrofa PE=1 SV=1	0	389042	ONH 0	0.028441	LFQ
>tr|F1SGD1|F1SGD1_PIG Uncharacterized protein OS=Sus scrofa PE=1 SV=2;>tr|I3LR66|I3LR66_PIG Uncharacterized protein OS=Sus scrofa PE=1 SV=1	70135	2892050	41.2355	0.048436	Raw
>tr|F1SGD7|F1SGD7_PIG Uncharacterized protein OS=Sus scrofa GN=NAP1L1 PE=1 SV=1	0	44537.5	ONH 0	0.355918	LFQ
>tr|F1SGD7|F1SGD7_PIG Uncharacterized protein OS=Sus scrofa GN=NAP1L1 PE=1 SV=1	522522	1324825	2.53544	0.153718	Raw
>tr|F1SGF1|F1SGF1_PIG Uncharacterized protein OS=Sus scrofa GN=PSMD6 PE=1 SV=2	0	134588	ONH 0	0.355918	LFQ
>tr|F1SGF1|F1SGF1_PIG Uncharacterized protein OS=Sus scrofa GN=PSMD6 PE=1 SV=2	503060	2585350	5.13925	0.079876	Raw
>tr|F1SGF6|F1SGF6_PIG Uncharacterized protein OS=Sus scrofa PE=1 SV=2	0	2873550	ONH 0	4e-06	LFQ
>tr|F1SGF6|F1SGF6_PIG Uncharacterized protein OS=Sus scrofa PE=1 SV=2	48485	11835680	244.11	0.006487	Raw
>tr|F1SGF7|F1SGF7_PIG Uncharacterized protein OS=Sus scrofa GN=CADPS PE=4 SV=2;>tr|I3LHM0|I3LHM0_PIG Uncharacterized protein OS=Sus scrofa GN=LOC100622016 PE=4 SV=1	0	129540	ONH 0	0.355918	LFQ
>tr|F1SGF7|F1SGF7_PIG Uncharacterized protein OS=Sus scrofa GN=CADPS PE=4 SV=2;>tr|I3LHM0|I3LHM0_PIG Uncharacterized protein OS=Sus scrofa GN=LOC100622016 PE=4 SV=1	0	1859685	ONH 0	0.001384	Raw
>tr|F1SGG4|F1SGG4_PIG Uncharacterized protein OS=Sus scrofa GN=KRT2 PE=3 SV=2	0	115212	ONH 0	0.355918	LFQ
>tr|F1SGG4|F1SGG4_PIG Uncharacterized protein OS=Sus scrofa GN=KRT2 PE=3 SV=2	0	1508400	ONH 0	0.355918	Raw
>tr|F1SGH5|F1SGH5_PIG Uncharacterized protein OS=Sus scrofa GN=PDHB PE=1 SV=1	6035575	4384125	0.726381	0.017439	LFQ
>tr|F1SGH5|F1SGH5_PIG Uncharacterized protein OS=Sus scrofa GN=PDHB PE=1 SV=1	8683625	24776500	2.85324	0.07745	Raw
>tr|F1SGJ3|F1SGJ3_PIG Uncharacterized protein OS=Sus scrofa GN=FLNB PE=1 SV=2	10724800	0	RET 0	7e-05	LFQ
>tr|F1SGJ3|F1SGJ3_PIG Uncharacterized protein OS=Sus scrofa GN=FLNB PE=1 SV=2	21816580	0	RET 0	0.014568	Raw
>tr|F1SGJ4|F1SGJ4_PIG Uncharacterized protein OS=Sus scrofa GN=ABHD6 PE=1 SV=2	0	84115	ONH 0	0.355918	LFQ
>tr|F1SGJ4|F1SGJ4_PIG Uncharacterized protein OS=Sus scrofa GN=ABHD6 PE=1 SV=2	0	1054350	ONH 0	0.139177	Raw
>tr|F1SGK9|F1SGK9_PIG Uncharacterized protein OS=Sus scrofa GN=PDE12 PE=1 SV=1	0	64382.5	ONH 0	0.355918	LFQ
>tr|F1SGK9|F1SGK9_PIG Uncharacterized protein OS=Sus scrofa GN=PDE12 PE=1 SV=1	0	1682275	ONH 0	0.032711	Raw
>tr|F1SGP8|F1SGP8_PIG Uncharacterized protein OS=Sus scrofa GN=RCN1 PE=1 SV=2	0	4040575	ONH 0	0.000273	LFQ
>tr|F1SGP8|F1SGP8_PIG Uncharacterized protein OS=Sus scrofa GN=RCN1 PE=1 SV=2	517420	28101750	54.3113	0.010044	Raw
>tr|F1SGR8|F1SGR8_PIG Uncharacterized protein OS=Sus scrofa GN=SDR39U1 PE=1 SV=1	494285	803018	1.6246	0.476464	LFQ
>tr|F1SGR8|F1SGR8_PIG Uncharacterized protein OS=Sus scrofa GN=SDR39U1 PE=1 SV=1	893390	2550613	2.85498	0.132704	Raw
>tr|F1SGT2|F1SGT2_PIG Methylthioribulose-1-phosphate dehydratase OS=Sus scrofa GN=APIP PE=1 SV=1	887000	0	RET 0	0.135988	LFQ
>tr|F1SGT2|F1SGT2_PIG Methylthioribulose-1-phosphate dehydratase OS=Sus scrofa GN=APIP PE=1 SV=1	1143025	998638	0.873679	0.772225	Raw
>tr|F1SGT3|F1SGT3_PIG Uncharacterized protein OS=Sus scrofa GN=PDHX PE=1 SV=1	0	12046	ONH 0	0.355918	LFQ
>tr|F1SGT3|F1SGT3_PIG Uncharacterized protein OS=Sus scrofa GN=PDHX PE=1 SV=1	0	140618	ONH 0	0.355918	Raw
>tr|F1SGX4|F1SGX4_PIG Uncharacterized protein OS=Sus scrofa GN=CBR3 PE=1 SV=1	1299625	0	RET 0	0.134635	LFQ
>tr|F1SGX4|F1SGX4_PIG Uncharacterized protein OS=Sus scrofa GN=CBR3 PE=1 SV=1	2378658	499290	0.209904	0.127092	Raw
>tr|F1SGZ8|F1SGZ8_PIG Uncharacterized protein OS=Sus scrofa GN=TWF1 PE=1 SV=1	52512.5	0	RET 0	0.355918	LFQ
>tr|F1SGZ8|F1SGZ8_PIG Uncharacterized protein OS=Sus scrofa GN=TWF1 PE=1 SV=1	97680	0	RET 0	0.133998	Raw
>tr|F1SH25|F1SH25_PIG Uncharacterized protein OS=Sus scrofa GN=RAB21 PE=1 SV=1	308875	0	RET 0	0.355918	LFQ
>tr|F1SH25|F1SH25_PIG Uncharacterized protein OS=Sus scrofa GN=RAB21 PE=1 SV=1	692775	0	RET 0	0.355918	Raw
>tr|F1SH60|F1SH60_PIG Uncharacterized protein (Fragment) OS=Sus scrofa GN=CPSF6 PE=1 SV=1;>tr|D3K5M7|D3K5M7_PIG Cleavage and polyadenylation specific factor 6 OS=Sus scrofa GN=CPSF6 PE=2 SV=1	0	17638.2	ONH 0	0.355918	LFQ
>tr|F1SH60|F1SH60_PIG Uncharacterized protein (Fragment) OS=Sus scrofa GN=CPSF6 PE=1 SV=1;>tr|D3K5M7|D3K5M7_PIG Cleavage and polyadenylation specific factor 6 OS=Sus scrofa GN=CPSF6 PE=2 SV=1	0	185672	ONH 0	0.136079	Raw
>tr|F1SH92|F1SH92_PIG Inter-alpha-trypsin inhibitor heavy chain H4 OS=Sus scrofa GN=ITIH4 PE=1 SV=2	577475	0	RET 0	0.139386	LFQ
>tr|F1SH92|F1SH92_PIG Inter-alpha-trypsin inhibitor heavy chain H4 OS=Sus scrofa GN=ITIH4 PE=1 SV=2	1450058	0	RET 0	0.034545	Raw
>tr|F1SHA2|F1SHA2_PIG Glycerol-3-phosphate dehydrogenase [NAD(+)] (Fragment) OS=Sus scrofa GN=GPD1 PE=1 SV=2	3288000	0	RET 0	0.025193	LFQ
>tr|F1SHA2|F1SHA2_PIG Glycerol-3-phosphate dehydrogenase [NAD(+)] (Fragment) OS=Sus scrofa GN=GPD1 PE=1 SV=2	4289150	0	RET 0	0.024649	Raw
>tr|F1SHC0|F1SHC0_PIG Uncharacterized protein OS=Sus scrofa GN=PRPH PE=1 SV=2	1848475	0	RET 0	0.02548	LFQ
>tr|F1SHC0|F1SHC0_PIG Uncharacterized protein OS=Sus scrofa GN=PRPH PE=1 SV=2	7286450	0	RET 0	0.031431	Raw
>tr|F1SHC1|F1SHC1_PIG Uncharacterized protein OS=Sus scrofa GN=LOC100127131 PE=1 SV=1	391750000	379217500	0.968009	0.680808	LFQ
>tr|F1SHC1|F1SHC1_PIG Uncharacterized protein OS=Sus scrofa GN=LOC100127131 PE=1 SV=1	1379305000	2840400000	2.0593	0.022143	Raw
>tr|F1SHD6|F1SHD6_PIG Uncharacterized protein OS=Sus scrofa GN=EEF1B2 PE=1 SV=1;>sp|P29412|EF1B_PIG Elongation factor 1-beta OS=Sus scrofa GN=EEF1B PE=1 SV=1	5675425	4220650	0.743671	0.084518	LFQ
>tr|F1SHD6|F1SHD6_PIG Uncharacterized protein OS=Sus scrofa GN=EEF1B2 PE=1 SV=1;>sp|P29412|EF1B_PIG Elongation factor 1-beta OS=Sus scrofa GN=EEF1B PE=1 SV=1	6917950	11532880	1.6671	0.130346	Raw
>tr|F1SHD7|F1SHD7_PIG Uncharacterized protein OS=Sus scrofa GN=NDUFS1 PE=1 SV=2	887175	2222325	2.50495	0.14888	LFQ
>tr|F1SHD7|F1SHD7_PIG Uncharacterized protein OS=Sus scrofa GN=NDUFS1 PE=1 SV=2	3322553	12320750	3.70822	0.069792	Raw
>tr|F1SHG3|F1SHG3_PIG Uncharacterized protein OS=Sus scrofa GN=COMMD9 PE=1 SV=1	0	85217.5	ONH 0	0.355918	LFQ
>tr|F1SHG3|F1SHG3_PIG Uncharacterized protein OS=Sus scrofa GN=COMMD9 PE=1 SV=1	157312	140800	0.895034	0.92011	Raw
>tr|F1SHH7|F1SHH7_PIG Uncharacterized protein OS=Sus scrofa GN=API5 PE=1 SV=1	0	25905	ONH 0	0.355918	LFQ
>tr|F1SHH7|F1SHH7_PIG Uncharacterized protein OS=Sus scrofa GN=API5 PE=1 SV=1	0	524878	ONH 0	0.21411	Raw
>tr|F1SHL3|F1SHL3_PIG Uncharacterized protein OS=Sus scrofa GN=SEC23A PE=1 SV=1;>tr|F1SBH2|F1SBH2_PIG Uncharacterized protein OS=Sus scrofa GN=SEC23B PE=1 SV=1	100385	527328	5.25305	0.010838	LFQ
>tr|F1SHL3|F1SHL3_PIG Uncharacterized protein OS=Sus scrofa GN=SEC23A PE=1 SV=1;>tr|F1SBH2|F1SBH2_PIG Uncharacterized protein OS=Sus scrofa GN=SEC23B PE=1 SV=1	387125	3852540	9.95167	0.03313	Raw
>tr|F1SHM3|F1SHM3_PIG Uncharacterized protein OS=Sus scrofa GN=SYNJ1 PE=1 SV=2	76265	0	RET 0	0.355918	LFQ
>tr|F1SHM3|F1SHM3_PIG Uncharacterized protein OS=Sus scrofa GN=SYNJ1 PE=1 SV=2	232160	278485	1.19954	0.871443	Raw
>tr|F1SHR2|F1SHR2_PIG Uncharacterized protein OS=Sus scrofa GN=BCL2L13 PE=1 SV=1	74170	261458	3.52511	0.067247	LFQ
>tr|F1SHR2|F1SHR2_PIG Uncharacterized protein OS=Sus scrofa GN=BCL2L13 PE=1 SV=1	116638	1246223	10.6846	0.012705	Raw
>tr|F1SHR3|F1SHR3_PIG Uncharacterized protein OS=Sus scrofa GN=ATP6V1E1 PE=1 SV=1	8673475	19151500	2.20805	0.000433	LFQ
>tr|F1SHR3|F1SHR3_PIG Uncharacterized protein OS=Sus scrofa GN=ATP6V1E1 PE=1 SV=1	9047900	65550500	7.24483	0.002604	Raw
>tr|F1SHW7|F1SHW7_PIG Uncharacterized protein (Fragment) OS=Sus scrofa GN=C2orf54 PE=4 SV=1	3352250	0	RET 0	0.355918	LFQ
>tr|F1SHW7|F1SHW7_PIG Uncharacterized protein (Fragment) OS=Sus scrofa GN=C2orf54 PE=4 SV=1	7938900	5594875	0.704742	0.555246	Raw
>tr|F1SHX6|F1SHX6_PIG Uncharacterized protein (Fragment) OS=Sus scrofa PE=4 SV=2;>tr|F1SHX5|F1SHX5_PIG Uncharacterized protein OS=Sus scrofa GN=ATL1 PE=1 SV=1	0	12212.5	ONH 0	0.355918	LFQ
>tr|F1SHX6|F1SHX6_PIG Uncharacterized protein (Fragment) OS=Sus scrofa PE=4 SV=2;>tr|F1SHX5|F1SHX5_PIG Uncharacterized protein OS=Sus scrofa GN=ATL1 PE=1 SV=1	216610	547835	2.52913	0.150065	Raw
>tr|F1SHX8|F1SHX8_PIG Uncharacterized protein (Fragment) OS=Sus scrofa GN=ATP5S PE=1 SV=1	0	68195	ONH 0	0.355918	LFQ
>tr|F1SHX8|F1SHX8_PIG Uncharacterized protein (Fragment) OS=Sus scrofa GN=ATP5S PE=1 SV=1	137910	289518	2.09932	0.076645	Raw
>tr|F1SI09|F1SI09_PIG Uncharacterized protein OS=Sus scrofa GN=PPP1R7 PE=1 SV=2	69640	0	RET 0	0.355918	LFQ
>tr|F1SI09|F1SI09_PIG Uncharacterized protein OS=Sus scrofa GN=PPP1R7 PE=1 SV=2	817325	3108638	3.80343	0.074267	Raw
>tr|F1SI77|F1SI77_PIG Uncharacterized protein OS=Sus scrofa GN=CKMT1B PE=1 SV=1;>sp|Q29577|KCRU_PIG Creatine kinase U-type, mitochondrial OS=Sus scrofa GN=CKMT1 PE=2 SV=2	848388	59532250	70.1711	5e-06	LFQ
>tr|F1SI77|F1SI77_PIG Uncharacterized protein OS=Sus scrofa GN=CKMT1B PE=1 SV=1;>sp|Q29577|KCRU_PIG Creatine kinase U-type, mitochondrial OS=Sus scrofa GN=CKMT1 PE=2 SV=2	4908200	553680000	112.807	1e-05	Raw
>tr|F1SID4|F1SID4_PIG Uncharacterized protein (Fragment) OS=Sus scrofa GN=PSMC3 PE=1 SV=1	105172	0	RET 0	0.355918	LFQ
>tr|F1SID4|F1SID4_PIG Uncharacterized protein (Fragment) OS=Sus scrofa GN=PSMC3 PE=1 SV=1	1325570	1726480	1.30244	0.658697	Raw
>tr|F1SIE0|F1SIE0_PIG Uncharacterized protein OS=Sus scrofa GN=MTCH2 PE=1 SV=1	0	32310	ONH 0	0.355918	LFQ
>tr|F1SIE0|F1SIE0_PIG Uncharacterized protein OS=Sus scrofa GN=MTCH2 PE=1 SV=1	92316.2	790080	8.55841	0.258866	Raw
>tr|F1SIF2|F1SIF2_PIG Uncharacterized protein OS=Sus scrofa GN=NDUFS3 PE=1 SV=1	1925100	2201425	1.14354	0.571674	LFQ
>tr|F1SIF2|F1SIF2_PIG Uncharacterized protein OS=Sus scrofa GN=NDUFS3 PE=1 SV=1	2015025	3907275	1.93907	0.17439	Raw
>tr|F1SIG7|F1SIG7_PIG Uncharacterized protein (Fragment) OS=Sus scrofa GN=SCRN1 PE=1 SV=2	2472775	2144700	0.867325	0.692108	LFQ
>tr|F1SIG7|F1SIG7_PIG Uncharacterized protein (Fragment) OS=Sus scrofa GN=SCRN1 PE=1 SV=2	14872950	15760250	1.05966	0.790607	Raw
>tr|F1SII4|F1SII4_PIG Uncharacterized protein OS=Sus scrofa GN=GARS PE=1 SV=1	1667150	0	RET 0	0.026441	LFQ
>tr|F1SII4|F1SII4_PIG Uncharacterized protein OS=Sus scrofa GN=GARS PE=1 SV=1	6591225	683408	0.103684	0.078743	Raw
>tr|F1SII5|F1SII5_PIG Uncharacterized protein (Fragment) OS=Sus scrofa GN=INMT PE=1 SV=2	0	331400	ONH 0	0.355918	LFQ
>tr|F1SII5|F1SII5_PIG Uncharacterized protein (Fragment) OS=Sus scrofa GN=INMT PE=1 SV=2	0	1759025	ONH 0	0.00502	Raw
>tr|F1SIJ9|F1SIJ9_PIG Uncharacterized protein OS=Sus scrofa GN=PSAT1 PE=1 SV=2	35224930	2806975	0.0796872	0.037875	LFQ
>tr|F1SIJ9|F1SIJ9_PIG Uncharacterized protein OS=Sus scrofa GN=PSAT1 PE=1 SV=2	205132000	17914250	0.0873304	0.029495	Raw
>tr|F1SIK9|F1SIK9_PIG Uncharacterized protein OS=Sus scrofa GN=SEPT7 PE=1 SV=2	8865400	0	RET 0	7e-06	LFQ
>tr|F1SIK9|F1SIK9_PIG Uncharacterized protein OS=Sus scrofa GN=SEPT7 PE=1 SV=2	46032500	1588825	0.0345153	0.001597	Raw
>tr|F1SIP0|F1SIP0_PIG Uncharacterized protein OS=Sus scrofa GN=SEPT2 PE=1 SV=2	2953650	0	RET 0	0.026085	LFQ
>tr|F1SIP0|F1SIP0_PIG Uncharacterized protein OS=Sus scrofa GN=SEPT2 PE=1 SV=2	16476500	1706700	0.103584	0.068254	Raw
>tr|F1SIT7|F1SIT7_PIG Uncharacterized protein OS=Sus scrofa GN=LOC100523874 PE=1 SV=1;>tr|F1RN65|F1RN65_PIG Uncharacterized protein (Fragment) OS=Sus scrofa GN=LOC100624171 PE=4 SV=1;>tr|F1RTU6|F1RTU6	0	922425	ONH 0	0.355918	LFQ
>tr|F1SIT7|F1SIT7_PIG Uncharacterized protein OS=Sus scrofa GN=LOC100523874 PE=1 SV=1;>tr|F1RN65|F1RN65_PIG Uncharacterized protein (Fragment) OS=Sus scrofa GN=LOC100624171 PE=4 SV=1;>tr|F1RTU6|F1RTU6	1290758	5408875	4.19046	0.081867	Raw
>tr|F1SIV3|F1SIV3_PIG Uncharacterized protein OS=Sus scrofa GN=ANP32A PE=1 SV=2;>tr|F1SIU2|F1SIU2_PIG Uncharacterized protein (Fragment) OS=Sus scrofa GN=ANP32A PE=1 SV=2	0	20092250	ONH 0	0	LFQ
>tr|F1SIV3|F1SIV3_PIG Uncharacterized protein OS=Sus scrofa GN=ANP32A PE=1 SV=2;>tr|F1SIU2|F1SIU2_PIG Uncharacterized protein (Fragment) OS=Sus scrofa GN=ANP32A PE=1 SV=2	937420	55410250	59.1093	0.000708	Raw
>tr|F1SIX3|F1SIX3_PIG UTP--glucose-1-phosphate uridylyltransferase (Fragment) OS=Sus scrofa GN=UGP2 PE=1 SV=2;>sp|P79303|UGPA_PIG UTP--glucose-1-phosphate uridylyltransferase OS=Sus scrofa GN=UGP2 PE=	0	253125	ONH 0	0.355918	LFQ
>tr|F1SIX3|F1SIX3_PIG UTP--glucose-1-phosphate uridylyltransferase (Fragment) OS=Sus scrofa GN=UGP2 PE=1 SV=2;>sp|P79303|UGPA_PIG UTP--glucose-1-phosphate uridylyltransferase OS=Sus scrofa GN=UGP2 PE=	415750	3914750	9.41612	0.408327	Raw
>tr|F1SJ30|F1SJ30_PIG Mannose-6-phosphate isomerase OS=Sus scrofa GN=MPI PE=1 SV=1	125788	0	RET 0	0.355918	LFQ
>tr|F1SJ30|F1SJ30_PIG Mannose-6-phosphate isomerase OS=Sus scrofa GN=MPI PE=1 SV=1	766850	2274525	2.96606	0.229613	Raw
>tr|F1SJ32|F1SJ32_PIG Uncharacterized protein OS=Sus scrofa GN=CPLX3 PE=1 SV=1	0	343750	ONH 0	0.355918	LFQ
>tr|F1SJ32|F1SJ32_PIG Uncharacterized protein OS=Sus scrofa GN=CPLX3 PE=1 SV=1	0	335650	ONH 0	0.355918	Raw
>tr|F1SJ34|F1SJ34_PIG Uncharacterized protein OS=Sus scrofa GN=COX5A PE=1 SV=1	4844775	10589180	2.18569	0.07791	LFQ
>tr|F1SJ34|F1SJ34_PIG Uncharacterized protein OS=Sus scrofa GN=COX5A PE=1 SV=1	3135450	14520750	4.63115	0.038238	Raw
>tr|F1SJB5|F1SJB5_PIG Annexin OS=Sus scrofa GN=ANXA1 PE=1 SV=2;>tr|K7GLE1|K7GLE1_PIG Annexin OS=Sus scrofa GN=ANXA1 PE=1 SV=1	27880250	0	RET 0	0.001628	LFQ
>tr|F1SJB5|F1SJB5_PIG Annexin OS=Sus scrofa GN=ANXA1 PE=1 SV=2;>tr|K7GLE1|K7GLE1_PIG Annexin OS=Sus scrofa GN=ANXA1 PE=1 SV=1	47948500	0	RET 0	1.6e-05	Raw
>tr|F1SJK4|F1SJK4_PIG Uncharacterized protein OS=Sus scrofa GN=SLC24A1 PE=1 SV=2	0	133558	ONH 0	0.355918	LFQ
>tr|F1SJK4|F1SJK4_PIG Uncharacterized protein OS=Sus scrofa GN=SLC24A1 PE=1 SV=2	0	297142	ONH 0	0.154259	Raw
>tr|F1SJM2|F1SJM2_PIG Uncharacterized protein OS=Sus scrofa GN=LOC100736826 PE=1 SV=2	0	95682.5	ONH 0	0.355918	LFQ
>tr|F1SJM2|F1SJM2_PIG Uncharacterized protein OS=Sus scrofa GN=LOC100736826 PE=1 SV=2	222690	729625	3.27642	0.328527	Raw
>tr|F1SJM5|F1SJM5_PIG Uncharacterized protein OS=Sus scrofa GN=RAP2B PE=4 SV=2;>sp|Q06AU2|RAP2A_PIG Ras-related protein Rap-2a OS=Sus scrofa GN=RAP2A PE=2 SV=1;>tr|F2Z519|F2Z519_PIG Uncharacterized pr	198245	0	RET 0	0.355918	LFQ
>tr|F1SJM5|F1SJM5_PIG Uncharacterized protein OS=Sus scrofa GN=RAP2B PE=4 SV=2;>sp|Q06AU2|RAP2A_PIG Ras-related protein Rap-2a OS=Sus scrofa GN=RAP2A PE=2 SV=1;>tr|F2Z519|F2Z519_PIG Uncharacterized pr	469055	27842.5	0.0593587	0.110797	Raw
>tr|F1SJQ6|F1SJQ6_PIG 60S ribosomal protein L14 OS=Sus scrofa GN=RPL14 PE=1 SV=1;>sp|A1XQU3|RL14_PIG 60S ribosomal protein L14 OS=Sus scrofa GN=RPL14 PE=1 SV=1	0	178070	ONH 0	0.355918	LFQ
>tr|F1SJQ6|F1SJQ6_PIG 60S ribosomal protein L14 OS=Sus scrofa GN=RPL14 PE=1 SV=1;>sp|A1XQU3|RL14_PIG 60S ribosomal protein L14 OS=Sus scrofa GN=RPL14 PE=1 SV=1	0	1243075	ONH 0	0.031569	Raw
>tr|F1SJR7|F1SJR7_PIG Uncharacterized protein OS=Sus scrofa GN=TTLL12 PE=1 SV=2	198310	0	RET 0	0.140324	LFQ
>tr|F1SJR7|F1SJR7_PIG Uncharacterized protein OS=Sus scrofa GN=TTLL12 PE=1 SV=2	1001600	281722	0.281272	0.110016	Raw
>tr|F1SJS8|F1SJS8_PIG Transgelin OS=Sus scrofa GN=TAGLN PE=1 SV=2;>tr|O62766|O62766_PIG Smooth muscle protein 22-alpha (Fragment) OS=Sus scrofa GN=SM22A PE=2 SV=1	40349430	3638450	0.0901735	0.031844	LFQ
>tr|F1SJS8|F1SJS8_PIG Transgelin OS=Sus scrofa GN=TAGLN PE=1 SV=2;>tr|O62766|O62766_PIG Smooth muscle protein 22-alpha (Fragment) OS=Sus scrofa GN=SM22A PE=2 SV=1	58456670	3442875	0.0588962	0.04236	Raw
>tr|F1SJU2|F1SJU2_PIG Sulfotransferase OS=Sus scrofa GN=SULT4A1 PE=1 SV=2	36640	0	RET 0	0.355918	LFQ
>tr|F1SJU2|F1SJU2_PIG Sulfotransferase OS=Sus scrofa GN=SULT4A1 PE=1 SV=2	33785	0	RET 0	0.355918	Raw
>tr|F1SJW8|F1SJW8_PIG Uncharacterized protein OS=Sus scrofa GN=SERPING1 PE=1 SV=1;>tr|A0PA00|A0PA00_PIG C1 inhibitor OS=Sus scrofa GN=C1-INH PE=2 SV=1	82752.5	0	RET 0	0.355918	LFQ
>tr|F1SJW8|F1SJW8_PIG Uncharacterized protein OS=Sus scrofa GN=SERPING1 PE=1 SV=1;>tr|A0PA00|A0PA00_PIG C1 inhibitor OS=Sus scrofa GN=C1-INH PE=2 SV=1	573135	0	RET 0	0.140963	Raw
>tr|F1SK00|F1SK00_PIG Isocitrate dehydrogenase [NADP], mitochondrial (Fragment) OS=Sus scrofa GN=IDH2 PE=1 SV=2;>sp|P33198|IDHP_PIG Isocitrate dehydrogenase [NADP], mitochondrial (Fragment) OS=Sus scr	0	63792.5	ONH 0	0.355918	LFQ
>tr|F1SK00|F1SK00_PIG Isocitrate dehydrogenase [NADP], mitochondrial (Fragment) OS=Sus scrofa GN=IDH2 PE=1 SV=2;>sp|P33198|IDHP_PIG Isocitrate dehydrogenase [NADP], mitochondrial (Fragment) OS=Sus scr	716225	1779038	2.48391	0.053531	Raw
>tr|F1SK12|F1SK12_PIG Uncharacterized protein OS=Sus scrofa GN=MAP1B PE=1 SV=1	7467150	8943975	1.19778	0.562692	LFQ
>tr|F1SK12|F1SK12_PIG Uncharacterized protein OS=Sus scrofa GN=MAP1B PE=1 SV=1	18130400	8659000	0.477596	0.089144	Raw
>tr|F1SK35|F1SK35_PIG Uncharacterized protein OS=Sus scrofa GN=RLBP1 PE=1 SV=1	30914750	141155000	4.56594	5.8e-05	LFQ
>tr|F1SK35|F1SK35_PIG Uncharacterized protein OS=Sus scrofa GN=RLBP1 PE=1 SV=1	27216750	819515000	30.1107	0.003815	Raw
>tr|F1SK45|F1SK45_PIG GTP:AMP phosphotransferase AK3, mitochondrial OS=Sus scrofa GN=AK3 PE=1 SV=1	0	5784150	ONH 0	0.000142	LFQ
>tr|F1SK45|F1SK45_PIG GTP:AMP phosphotransferase AK3, mitochondrial OS=Sus scrofa GN=AK3 PE=1 SV=1	0	8246625	ONH 0	0.015452	Raw
>tr|F1SK65|F1SK65_PIG Uncharacterized protein OS=Sus scrofa PE=1 SV=2	0	61205	ONH 0	0.355918	LFQ
>tr|F1SK65|F1SK65_PIG Uncharacterized protein OS=Sus scrofa PE=1 SV=2	449452	2005090	4.46118	0.259146	Raw
>tr|F1SK86|F1SK86_PIG Uncharacterized protein OS=Sus scrofa GN=FKBP4 PE=1 SV=1;>tr|D3K5K2|D3K5K2_PIG FK506 binding protein 4 OS=Sus scrofa GN=FKBP4 PE=2 SV=1	0	513475	ONH 0	0.355918	LFQ
>tr|F1SK86|F1SK86_PIG Uncharacterized protein OS=Sus scrofa GN=FKBP4 PE=1 SV=1;>tr|D3K5K2|D3K5K2_PIG FK506 binding protein 4 OS=Sus scrofa GN=FKBP4 PE=2 SV=1	0	14565600	ONH 0	0.055822	Raw
>tr|F1SKC4|F1SKC4_PIG Uncharacterized protein OS=Sus scrofa GN=GYG1 PE=1 SV=2	3817700	0	RET 0	0.030122	LFQ
>tr|F1SKC4|F1SKC4_PIG Uncharacterized protein OS=Sus scrofa GN=GYG1 PE=1 SV=2	5739125	157755	0.0274876	0.070569	Raw
>tr|F1SKF9|F1SKF9_PIG Uncharacterized protein OS=Sus scrofa GN=LOC100519091 PE=4 SV=2;>tr|F1SL58|F1SL58_PIG Uncharacterized protein (Fragment) OS=Sus scrofa GN=LOC100519091 PE=4 SV=2;>tr|I3LN31|I3LN31	0	469425	ONH 0	0.355918	LFQ
>tr|F1SKF9|F1SKF9_PIG Uncharacterized protein OS=Sus scrofa GN=LOC100519091 PE=4 SV=2;>tr|F1SL58|F1SL58_PIG Uncharacterized protein (Fragment) OS=Sus scrofa GN=LOC100519091 PE=4 SV=2;>tr|I3LN31|I3LN31	2497275	10153800	4.06595	0.179339	Raw
>tr|F1SKI5|F1SKI5_PIG Inosine-5-monophosphate dehydrogenase OS=Sus scrofa GN=IMPDH2 PE=1 SV=2	0	42065	ONH 0	0.355918	LFQ
>tr|F1SKI5|F1SKI5_PIG Inosine-5-monophosphate dehydrogenase OS=Sus scrofa GN=IMPDH2 PE=1 SV=2	0	650550	ONH 0	0.355918	Raw
>tr|F1SKJ2|F1SKJ2_PIG Uncharacterized protein OS=Sus scrofa GN=TXN2 PE=1 SV=1	0	1113425	ONH 0	0.029702	LFQ
>tr|F1SKJ2|F1SKJ2_PIG Uncharacterized protein OS=Sus scrofa GN=TXN2 PE=1 SV=1	0	1170173	ONH 0	0.031347	Raw
>tr|F1SKJ8|F1SKJ8_PIG Uncharacterized protein OS=Sus scrofa GN=PVALB PE=1 SV=1;>tr|C1L369|C1L369_PIG Parvalbumin OS=Sus scrofa GN=pvalb1 PE=2 SV=1	11018830	9188500	0.833891	0.55238	LFQ
>tr|F1SKJ8|F1SKJ8_PIG Uncharacterized protein OS=Sus scrofa GN=PVALB PE=1 SV=1;>tr|C1L369|C1L369_PIG Parvalbumin OS=Sus scrofa GN=pvalb1 PE=2 SV=1	11183480	15930300	1.42445	0.370188	Raw
>tr|F1SKL2|F1SKL2_PIG Sulfurtransferase OS=Sus scrofa GN=TST PE=1 SV=1	506700	0	RET 0	0.355918	LFQ
>tr|F1SKL2|F1SKL2_PIG Sulfurtransferase OS=Sus scrofa GN=TST PE=1 SV=1	1148400	0	RET 0	0.143132	Raw
>tr|F1SKN5|F1SKN5_PIG Eukaryotic translation initiation factor 3 subunit L OS=Sus scrofa GN=EIF3L PE=1 SV=2	0	53085	ONH 0	0.355918	LFQ
>tr|F1SKN5|F1SKN5_PIG Eukaryotic translation initiation factor 3 subunit L OS=Sus scrofa GN=EIF3L PE=1 SV=2	0	826900	ONH 0	0.029179	Raw
>tr|F1SKQ0|F1SKQ0_PIG Uncharacterized protein (Fragment) OS=Sus scrofa GN=DDX17 PE=1 SV=2	0	2075350	ONH 0	0.029602	LFQ
>tr|F1SKQ0|F1SKQ0_PIG Uncharacterized protein (Fragment) OS=Sus scrofa GN=DDX17 PE=1 SV=2	0	12044000	ONH 0	0.011233	Raw
>tr|F1SKQ9|F1SKQ9_PIG Actin-related protein 2/3 complex subunit 5 OS=Sus scrofa GN=ARPC5L PE=1 SV=2;>tr|B5APV1|B5APV1_PIG Actin-related protein 2/3 complex subunit 5 OS=Sus scrofa PE=2 SV=1	1165625	445425	0.382134	0.406798	LFQ
>tr|F1SKQ9|F1SKQ9_PIG Actin-related protein 2/3 complex subunit 5 OS=Sus scrofa GN=ARPC5L PE=1 SV=2;>tr|B5APV1|B5APV1_PIG Actin-related protein 2/3 complex subunit 5 OS=Sus scrofa PE=2 SV=1	831188	1063433	1.27941	0.682641	Raw
>tr|F1SKT3|F1SKT3_PIG Uncharacterized protein OS=Sus scrofa GN=SGTB PE=1 SV=1	132162	0	RET 0	0.355918	LFQ
>tr|F1SKT3|F1SKT3_PIG Uncharacterized protein OS=Sus scrofa GN=SGTB PE=1 SV=1	156860	0	RET 0	0.355918	Raw
>tr|F1SKY2|F1SKY2_PIG Uncharacterized protein OS=Sus scrofa GN=NIT2 PE=1 SV=2	5865375	1504575	0.256518	0.003408	LFQ
>tr|F1SKY2|F1SKY2_PIG Uncharacterized protein OS=Sus scrofa GN=NIT2 PE=1 SV=2	7669850	4144275	0.540333	0.256194	Raw
>tr|F1SL07|F1SL07_PIG Uncharacterized protein OS=Sus scrofa GN=LOC100524622 PE=1 SV=2	98532.5	412638	4.18783	0.022841	LFQ
>tr|F1SL07|F1SL07_PIG Uncharacterized protein OS=Sus scrofa GN=LOC100524622 PE=1 SV=2	297718	2370763	7.96313	0.057567	Raw
>tr|F1SL37|F1SL37_PIG Leukocyte surface antigen CD47 (Fragment) OS=Sus scrofa GN=CD47 PE=1 SV=2;>sp|Q9GKE8|CD47_PIG Leukocyte surface antigen CD47 OS=Sus scrofa GN=CD47 PE=1 SV=1;>tr|A8VKH9|A8VKH9_PIG	310375	0	RET 0	0.355918	LFQ
>tr|F1SL37|F1SL37_PIG Leukocyte surface antigen CD47 (Fragment) OS=Sus scrofa GN=CD47 PE=1 SV=2;>sp|Q9GKE8|CD47_PIG Leukocyte surface antigen CD47 OS=Sus scrofa GN=CD47 PE=1 SV=1;>tr|A8VKH9|A8VKH9_PIG	2013525	0	RET 0	0.000444	Raw
>tr|F1SL54|F1SL54_PIG Uncharacterized protein OS=Sus scrofa GN=COPB2 PE=1 SV=2	0	334552	ONH 0	0.135341	LFQ
>tr|F1SL54|F1SL54_PIG Uncharacterized protein OS=Sus scrofa GN=COPB2 PE=1 SV=2	335932	2764295	8.22872	0.055925	Raw
>tr|F1SL99|F1SL99_PIG Uncharacterized protein OS=Sus scrofa GN=PTGES3 PE=1 SV=3	987525	7701875	7.79917	0.008393	LFQ
>tr|F1SL99|F1SL99_PIG Uncharacterized protein OS=Sus scrofa GN=PTGES3 PE=1 SV=3	881875	9929150	11.2591	0.019664	Raw
>tr|F1SLA0|F1SLA0_PIG ATP synthase subunit beta OS=Sus scrofa GN=ATP5B PE=1 SV=1;>tr|Q0QEM6|Q0QEM6_PIG ATP synthase subunit beta (Fragment) OS=Sus scrofa GN=ATP5B PE=2 SV=1;>tr|K7GLT8|K7GLT8_PIG ATP s	50086000	42212500	0.8428	0.056698	LFQ
>tr|F1SLA0|F1SLA0_PIG ATP synthase subunit beta OS=Sus scrofa GN=ATP5B PE=1 SV=1;>tr|Q0QEM6|Q0QEM6_PIG ATP synthase subunit beta (Fragment) OS=Sus scrofa GN=ATP5B PE=2 SV=1;>tr|K7GLT8|K7GLT8_PIG ATP s	239017500	462160000	1.93358	0.043527	Raw
>tr|F1SLC2|F1SLC2_PIG Uncharacterized protein (Fragment) OS=Sus scrofa GN=TOMM22 PE=1 SV=1	0	74707.5	ONH 0	0.355918	LFQ
>tr|F1SLC2|F1SLC2_PIG Uncharacterized protein (Fragment) OS=Sus scrofa GN=TOMM22 PE=1 SV=1	0	356760	ONH 0	0.006342	Raw
>tr|F1SLF0|F1SLF0_PIG Uncharacterized protein OS=Sus scrofa GN=SPR PE=1 SV=2	25040750	14303000	0.571189	0.019604	LFQ
>tr|F1SLF0|F1SLF0_PIG Uncharacterized protein OS=Sus scrofa GN=SPR PE=1 SV=2	32224750	28172250	0.874243	0.632144	Raw
>tr|F1SLG9|F1SLG9_PIG Uncharacterized protein (Fragment) OS=Sus scrofa GN=MOB1A PE=4 SV=1;>tr|F2Z5C9|F2Z5C9_PIG Uncharacterized protein (Fragment) OS=Sus scrofa GN=MOB1B PE=4 SV=2	0	72160	ONH 0	0.355918	LFQ
>tr|F1SLG9|F1SLG9_PIG Uncharacterized protein (Fragment) OS=Sus scrofa GN=MOB1A PE=4 SV=1;>tr|F2Z5C9|F2Z5C9_PIG Uncharacterized protein (Fragment) OS=Sus scrofa GN=MOB1B PE=4 SV=2	312660	314082	1.00455	0.994958	Raw
>tr|F1SLI3|F1SLI3_PIG Microtubule-associated protein OS=Sus scrofa GN=MAP4 PE=1 SV=2	0	178000	ONH 0	0.355918	LFQ
>tr|F1SLI3|F1SLI3_PIG Microtubule-associated protein OS=Sus scrofa GN=MAP4 PE=1 SV=2	358700	173808	0.484548	0.659096	Raw
>tr|F1SLJ0|F1SLJ0_PIG Uncharacterized protein OS=Sus scrofa GN=RAB3C PE=1 SV=2	0	558700	ONH 0	0.135193	LFQ
>tr|F1SLJ0|F1SLJ0_PIG Uncharacterized protein OS=Sus scrofa GN=RAB3C PE=1 SV=2	0	1523595	ONH 0	0.069099	Raw
>tr|F1SLL5|F1SLL5_PIG Lipid phosphate phosphohydrolase 1 OS=Sus scrofa GN=PPAP2A PE=1 SV=1	49152.5	0	RET 0	0.355918	LFQ
>tr|F1SLL5|F1SLL5_PIG Lipid phosphate phosphohydrolase 1 OS=Sus scrofa GN=PPAP2A PE=1 SV=1	155895	0	RET 0	0.213699	Raw
>tr|F1SLR1|F1SLR1_PIG Uncharacterized protein OS=Sus scrofa GN=NDUFA8 PE=1 SV=2	0	181505	ONH 0	0.355918	LFQ
>tr|F1SLR1|F1SLR1_PIG Uncharacterized protein OS=Sus scrofa GN=NDUFA8 PE=1 SV=2	109235	679778	6.22307	0.086877	Raw
>tr|F1SLU6|F1SLU6_PIG Ubiquitin carboxyl-terminal hydrolase OS=Sus scrofa GN=USP5 PE=1 SV=2	4946775	2647650	0.535227	5e-06	LFQ
>tr|F1SLU6|F1SLU6_PIG Ubiquitin carboxyl-terminal hydrolase OS=Sus scrofa GN=USP5 PE=1 SV=2	18280680	13615150	0.744784	0.359321	Raw
>tr|F1SLU8|F1SLU8_PIG Uncharacterized protein OS=Sus scrofa GN=GNB3 PE=1 SV=2	0	4481550	ONH 0	0.000173	LFQ
>tr|F1SLU8|F1SLU8_PIG Uncharacterized protein OS=Sus scrofa GN=GNB3 PE=1 SV=2	5872000	25006200	4.25855	0.079178	Raw
>tr|F1SLX4|F1SLX4_PIG Uncharacterized protein (Fragment) OS=Sus scrofa GN=PTPRZ1 PE=1 SV=2	355625	0	RET 0	0.355918	LFQ
>tr|F1SLX4|F1SLX4_PIG Uncharacterized protein (Fragment) OS=Sus scrofa GN=PTPRZ1 PE=1 SV=2	1612828	0	RET 0	0.029025	Raw
>tr|F1SLX7|F1SLX7_PIG Uncharacterized protein OS=Sus scrofa GN=CADPS2 PE=1 SV=2	0	299442	ONH 0	0.138511	LFQ
>tr|F1SLX7|F1SLX7_PIG Uncharacterized protein OS=Sus scrofa GN=CADPS2 PE=1 SV=2	0	2191110	ONH 0	0.008784	Raw
>tr|F1SLY2|F1SLY2_PIG Uncharacterized protein OS=Sus scrofa GN=NDUFA5 PE=1 SV=1	0	1015925	ONH 0	0.138379	LFQ
>tr|F1SLY2|F1SLY2_PIG Uncharacterized protein OS=Sus scrofa GN=NDUFA5 PE=1 SV=1	578980	1544190	2.66709	0.095245	Raw
>tr|F1SLY7|F1SLY7_PIG Uncharacterized protein OS=Sus scrofa GN=CNPY2 PE=1 SV=1	0	1302650	ONH 0	0.135737	LFQ
>tr|F1SLY7|F1SLY7_PIG Uncharacterized protein OS=Sus scrofa GN=CNPY2 PE=1 SV=1	314275	2530225	8.05099	0.003937	Raw
>tr|F1SM07|F1SM07_PIG Uncharacterized protein OS=Sus scrofa GN=COPS8 PE=1 SV=1	367850	1001575	2.72278	0.401657	LFQ
>tr|F1SM07|F1SM07_PIG Uncharacterized protein OS=Sus scrofa GN=COPS8 PE=1 SV=1	1253605	1485433	1.18493	0.8305	Raw
>tr|F1SM43|F1SM43_PIG Uncharacterized protein OS=Sus scrofa PE=1 SV=1	0	42591250	ONH 0	0.000433	LFQ
>tr|F1SM43|F1SM43_PIG Uncharacterized protein OS=Sus scrofa PE=1 SV=1	7246700	339685000	46.8744	1e-06	Raw
>tr|F1SM72|F1SM72_PIG Uncharacterized protein (Fragment) OS=Sus scrofa GN=NCAM1 PE=1 SV=2	0	150202	ONH 0	0.355918	LFQ
>tr|F1SM72|F1SM72_PIG Uncharacterized protein (Fragment) OS=Sus scrofa GN=NCAM1 PE=1 SV=2	0	788975	ONH 0	0.355918	Raw
>tr|F1SM86|F1SM86_PIG Uncharacterized protein OS=Sus scrofa GN=EPB41L3 PE=1 SV=1	51375	0	RET 0	0.355918	LFQ
>tr|F1SM86|F1SM86_PIG Uncharacterized protein OS=Sus scrofa GN=EPB41L3 PE=1 SV=1	346238	0	RET 0	0.173373	Raw
>tr|F1SM98|F1SM98_PIG Uncharacterized protein OS=Sus scrofa GN=NDUFV2 PE=1 SV=1;>tr|A1XQU0|A1XQU0_PIG NDUFV2 OS=Sus scrofa GN=NUDFV2 PE=2 SV=1	0	3024800	ONH 0	0	LFQ
>tr|F1SM98|F1SM98_PIG Uncharacterized protein OS=Sus scrofa GN=NDUFV2 PE=1 SV=1;>tr|A1XQU0|A1XQU0_PIG NDUFV2 OS=Sus scrofa GN=NUDFV2 PE=2 SV=1	1253920	5431525	4.33164	0.001736	Raw
>tr|F1SMB2|F1SMB2_PIG Acetyltransferase component of pyruvate dehydrogenase complex OS=Sus scrofa GN=DLAT PE=1 SV=2;>tr|Q95N04|Q95N04_PIG Acetyltransferase component of pyruvate dehydrogenase complex	2608150	5099925	1.95538	0.032052	LFQ
>tr|F1SMB2|F1SMB2_PIG Acetyltransferase component of pyruvate dehydrogenase complex OS=Sus scrofa GN=DLAT PE=1 SV=2;>tr|Q95N04|Q95N04_PIG Acetyltransferase component of pyruvate dehydrogenase complex	6465280	29265700	4.52659	0.026954	Raw
>tr|F1SME6|F1SME6_PIG Uncharacterized protein OS=Sus scrofa PE=1 SV=2	95465	0	RET 0	0.355918	LFQ
>tr|F1SME6|F1SME6_PIG Uncharacterized protein OS=Sus scrofa PE=1 SV=2	652000	0	RET 0	0.158478	Raw
>tr|F1SMH6|F1SMH6_PIG Uncharacterized protein OS=Sus scrofa GN=C5orf51 PE=1 SV=1	0	34355	ONH 0	0.355918	LFQ
>tr|F1SMH6|F1SMH6_PIG Uncharacterized protein OS=Sus scrofa GN=C5orf51 PE=1 SV=1	358655	221495	0.617571	0.606482	Raw
>tr|F1SMJ9|F1SMJ9_PIG Uncharacterized protein (Fragment) OS=Sus scrofa GN=ATP6V1G1 PE=1 SV=2	1250150	4541975	3.63314	1e-06	LFQ
>tr|F1SMJ9|F1SMJ9_PIG Uncharacterized protein (Fragment) OS=Sus scrofa GN=ATP6V1G1 PE=1 SV=2	958140	9117075	9.51539	0.009894	Raw
>tr|F1SML4|F1SML4_PIG Uncharacterized protein OS=Sus scrofa GN=SND1 PE=1 SV=1	0	28127.5	ONH 0	0.355918	LFQ
>tr|F1SML4|F1SML4_PIG Uncharacterized protein OS=Sus scrofa GN=SND1 PE=1 SV=1	0	194355	ONH 0	0.355918	Raw
>tr|F1SMN1|F1SMN1_PIG Uncharacterized protein (Fragment) OS=Sus scrofa GN=CALU PE=1 SV=2;>tr|Q9MZ46|Q9MZ46_PIG Crocalbin-like protein (Fragment) OS=Sus scrofa PE=2 SV=1	0	277000	ONH 0	0.355918	LFQ
>tr|F1SMN1|F1SMN1_PIG Uncharacterized protein (Fragment) OS=Sus scrofa GN=CALU PE=1 SV=2;>tr|Q9MZ46|Q9MZ46_PIG Crocalbin-like protein (Fragment) OS=Sus scrofa PE=2 SV=1	0	2585700	ONH 0	0.206654	Raw
>tr|F1SMN5|F1SMN5_PIG Uncharacterized protein OS=Sus scrofa GN=FLNC PE=1 SV=1	45508000	0	RET 0	0	LFQ
>tr|F1SMN5|F1SMN5_PIG Uncharacterized protein OS=Sus scrofa GN=FLNC PE=1 SV=1	90173500	0	RET 0	0.005144	Raw
>tr|F1SMN6|F1SMN6_PIG V-type proton ATPase subunit F OS=Sus scrofa GN=ATP6V1F PE=1 SV=1	366900	6811075	18.5638	0.075455	LFQ
>tr|F1SMN6|F1SMN6_PIG V-type proton ATPase subunit F OS=Sus scrofa GN=ATP6V1F PE=1 SV=1	260225	8189835	31.4721	0.046268	Raw
>tr|F1SMQ0|F1SMQ0_PIG Uncharacterized protein OS=Sus scrofa GN=TNPO3 PE=1 SV=2	17848.2	0	RET 0	0.355918	LFQ
>tr|F1SMQ0|F1SMQ0_PIG Uncharacterized protein OS=Sus scrofa GN=TNPO3 PE=1 SV=2	69402.5	112338	1.61864	0.67925	Raw
>tr|F1SMR7|F1SMR7_PIG Uncharacterized protein OS=Sus scrofa GN=UBE2H PE=3 SV=2	0	67512.5	ONH 0	0.355918	LFQ
>tr|F1SMR7|F1SMR7_PIG Uncharacterized protein OS=Sus scrofa GN=UBE2H PE=3 SV=2	0	65922.5	ONH 0	0.355918	Raw
>tr|F1SMS7|F1SMS7_PIG Uncharacterized protein OS=Sus scrofa GN=CPLX4 PE=1 SV=1	0	615050	ONH 0	0.138739	LFQ
>tr|F1SMS7|F1SMS7_PIG Uncharacterized protein OS=Sus scrofa GN=CPLX4 PE=1 SV=1	0	1014070	ONH 0	0.017036	Raw
>tr|F1SMU8|F1SMU8_PIG Uncharacterized protein OS=Sus scrofa GN=KIAA1468 PE=1 SV=2	0	25330	ONH 0	0.355918	LFQ
>tr|F1SMU8|F1SMU8_PIG Uncharacterized protein OS=Sus scrofa GN=KIAA1468 PE=1 SV=2	0	219518	ONH 0	0.076101	Raw
>tr|F1SMV2|F1SMV2_PIG Uncharacterized protein (Fragment) OS=Sus scrofa GN=PDE6D PE=1 SV=2	0	14013250	ONH 0	0	LFQ
>tr|F1SMV2|F1SMV2_PIG Uncharacterized protein (Fragment) OS=Sus scrofa GN=PDE6D PE=1 SV=2	0	19918750	ONH 0	3e-06	Raw
>tr|F1SMW0|F1SMW0_PIG Uncharacterized protein (Fragment) OS=Sus scrofa GN=ZCCHC2 PE=4 SV=2	0	531025	ONH 0	0.355918	LFQ
>tr|F1SMW0|F1SMW0_PIG Uncharacterized protein (Fragment) OS=Sus scrofa GN=ZCCHC2 PE=4 SV=2	0	5524750	ONH 0	0.156208	Raw
>tr|F1SMX5|F1SMX5_PIG Uncharacterized protein OS=Sus scrofa GN=LOC100620726 PE=1 SV=1	675750	0	RET 0	0.136172	LFQ
>tr|F1SMX5|F1SMX5_PIG Uncharacterized protein OS=Sus scrofa GN=LOC100620726 PE=1 SV=1	994540	872800	0.877592	0.804632	Raw
>tr|F1SMZ6|F1SMZ6_PIG Uncharacterized protein OS=Sus scrofa GN=HSPE1 PE=1 SV=1	0	2280900	ONH 0	0.355918	LFQ
>tr|F1SMZ6|F1SMZ6_PIG Uncharacterized protein OS=Sus scrofa GN=HSPE1 PE=1 SV=1	1944900	7271375	3.73869	0.026659	Raw
>tr|F1SMZ7|F1SMZ7_PIG Uncharacterized protein OS=Sus scrofa GN=HSPD1 PE=1 SV=2;>tr|I3L9N6|I3L9N6_PIG Uncharacterized protein OS=Sus scrofa GN=HSPD1 PE=1 SV=1	0	545625	ONH 0	0.355918	LFQ
>tr|F1SMZ7|F1SMZ7_PIG Uncharacterized protein OS=Sus scrofa GN=HSPD1 PE=1 SV=2;>tr|I3L9N6|I3L9N6_PIG Uncharacterized protein OS=Sus scrofa GN=HSPD1 PE=1 SV=1	1028750	14167880	13.7719	0.014343	Raw
>tr|F1SMZ9|F1SMZ9_PIG Uncharacterized protein (Fragment) OS=Sus scrofa GN=SF3B1 PE=1 SV=2;>tr|A0A0B8RVI6|A0A0B8RVI6_PIG SF3B1 protein OS=Sus scrofa domesticus GN=SF3B1 PE=4 SV=1	0	549628	ONH 0	0.025339	LFQ
>tr|F1SMZ9|F1SMZ9_PIG Uncharacterized protein (Fragment) OS=Sus scrofa GN=SF3B1 PE=1 SV=2;>tr|A0A0B8RVI6|A0A0B8RVI6_PIG SF3B1 protein OS=Sus scrofa domesticus GN=SF3B1 PE=4 SV=1	0	2495790	ONH 0	0.080316	Raw
>tr|F1SN05|F1SN05_PIG Uncharacterized protein OS=Sus scrofa GN=EIF3J PE=1 SV=1	0	25102.5	ONH 0	0.355918	LFQ
>tr|F1SN05|F1SN05_PIG Uncharacterized protein OS=Sus scrofa GN=EIF3J PE=1 SV=1	105692	509620	4.82173	0.032817	Raw
>tr|F1SN27|F1SN27_PIG Sorbitol dehydrogenase OS=Sus scrofa GN=SORD PE=1 SV=1	0	230548	ONH 0	0.355918	LFQ
>tr|F1SN27|F1SN27_PIG Sorbitol dehydrogenase OS=Sus scrofa GN=SORD PE=1 SV=1	0	2032725	ONH 0	0.152093	Raw
>tr|F1SN47|F1SN47_PIG Uncharacterized protein OS=Sus scrofa GN=GLS PE=1 SV=2;>tr|Q8SPT0|Q8SPT0_PIG Glutaminase (Fragment) OS=Sus scrofa PE=2 SV=1	514105	1785325	3.47269	0.12922	LFQ
>tr|F1SN47|F1SN47_PIG Uncharacterized protein OS=Sus scrofa GN=GLS PE=1 SV=2;>tr|Q8SPT0|Q8SPT0_PIG Glutaminase (Fragment) OS=Sus scrofa PE=2 SV=1	1147800	10749500	9.36531	0.051604	Raw
>tr|F1SN51|F1SN51_PIG Uncharacterized protein OS=Sus scrofa GN=INPP1 PE=1 SV=1	58795	0	RET 0	0.355918	LFQ
>tr|F1SN51|F1SN51_PIG Uncharacterized protein OS=Sus scrofa GN=INPP1 PE=1 SV=1	698372	0	RET 0	0.032062	Raw
>tr|F1SNC2|F1SNC2_PIG Guanine nucleotide-binding protein subunit gamma OS=Sus scrofa GN=GNG10 PE=1 SV=1;>tr|K7GS45|K7GS45_PIG Uncharacterized protein OS=Sus scrofa GN=GNG10 PE=4 SV=1;>tr|K7GS85|K7GS85	204255	0	RET 0	0.355918	LFQ
>tr|F1SNC2|F1SNC2_PIG Guanine nucleotide-binding protein subunit gamma OS=Sus scrofa GN=GNG10 PE=1 SV=1;>tr|K7GS45|K7GS45_PIG Uncharacterized protein OS=Sus scrofa GN=GNG10 PE=4 SV=1;>tr|K7GS85|K7GS85	196481	0	RET 0	0.206538	Raw
>tr|F1SNE5|F1SNE5_PIG Uncharacterized protein OS=Sus scrofa GN=SH3GL2 PE=1 SV=2	1199950	4214025	3.51183	0.004884	LFQ
>tr|F1SNE5|F1SNE5_PIG Uncharacterized protein OS=Sus scrofa GN=SH3GL2 PE=1 SV=2	4922275	34483250	7.00555	0.001048	Raw
>tr|F1SNK3|F1SNK3_PIG Uncharacterized protein (Fragment) OS=Sus scrofa GN=LOC100516774 PE=1 SV=2	836898	123155	0.147157	0.069689	LFQ
>tr|F1SNK3|F1SNK3_PIG Uncharacterized protein (Fragment) OS=Sus scrofa GN=LOC100516774 PE=1 SV=2	1307978	1156960	0.884541	0.846586	Raw
>tr|F1SNL7|F1SNL7_PIG Uncharacterized protein OS=Sus scrofa GN=CNDP2 PE=1 SV=1	11932500	3860500	0.323528	2e-06	LFQ
>tr|F1SNL7|F1SNL7_PIG Uncharacterized protein OS=Sus scrofa GN=CNDP2 PE=1 SV=1	63153250	24807000	0.392806	0.000583	Raw
>tr|F1SNT8|F1SNT8_PIG Uncharacterized protein OS=Sus scrofa GN=DCTN1 PE=1 SV=2	750332	6923750	9.22758	0.000162	LFQ
>tr|F1SNT8|F1SNT8_PIG Uncharacterized protein OS=Sus scrofa GN=DCTN1 PE=1 SV=2	2433750	27083530	11.1283	0.015312	Raw
>tr|F1SNX3|F1SNX3_PIG Uncharacterized protein OS=Sus scrofa GN=LOC100525516 PE=1 SV=2	92075	0	RET 0	0.355918	LFQ
>tr|F1SNX3|F1SNX3_PIG Uncharacterized protein OS=Sus scrofa GN=LOC100525516 PE=1 SV=2	598032	0	RET 0	0.041437	Raw
>tr|F1SNX6|F1SNX6_PIG Uncharacterized protein OS=Sus scrofa GN=CTNNA2 PE=1 SV=2	117452	0	RET 0	0.355918	LFQ
>tr|F1SNX6|F1SNX6_PIG Uncharacterized protein OS=Sus scrofa GN=CTNNA2 PE=1 SV=2	751600	0	RET 0	0.176764	Raw
>tr|F1SNZ1|F1SNZ1_PIG Uncharacterized protein OS=Sus scrofa GN=LZTFL1 PE=1 SV=1	818650	0	RET 0	0.355918	LFQ
>tr|F1SNZ1|F1SNZ1_PIG Uncharacterized protein OS=Sus scrofa GN=LZTFL1 PE=1 SV=1	1780700	0	RET 0	0.012577	Raw
>tr|F1SP04|F1SP04_PIG Uncharacterized protein OS=Sus scrofa GN=RAI14 PE=1 SV=1;>tr|B2DD01|B2DD01_PIG Retinoic acid induced 14 OS=Sus scrofa GN=RAI14 PE=2 SV=1	0	436725	ONH 0	0.355918	LFQ
>tr|F1SP04|F1SP04_PIG Uncharacterized protein OS=Sus scrofa GN=RAI14 PE=1 SV=1;>tr|B2DD01|B2DD01_PIG Retinoic acid induced 14 OS=Sus scrofa GN=RAI14 PE=2 SV=1	753300	677825	0.899808	0.94305	Raw
>tr|F1SP18|F1SP18_PIG Uncharacterized protein OS=Sus scrofa GN=LOC100526191 PE=1 SV=2	103790	1849100	17.8158	0.000873	LFQ
>tr|F1SP18|F1SP18_PIG Uncharacterized protein OS=Sus scrofa GN=LOC100526191 PE=1 SV=2	378555	11777800	31.1125	0.00437	Raw
>tr|F1SP32|F1SP32_PIG Uncharacterized protein OS=Sus scrofa GN=RAD23B PE=1 SV=1	0	56537.5	ONH 0	0.355918	LFQ
[truncated: 1,319 more rows]

## Sheet: TissueCandidates_GeneNames
RET_UpRegulated (p<0_05; zero values extracted; Raw_LFQ_overlap)	Zero intensity in ONH (Raw)	RET_DownRegulated (p<0_05; zero values extracted; Raw_LFQ_overlap)	Zero intensity in RET (Raw)
GLUL	SARNP	ANXA2	GSN
NME1	RBP3	CNDP2	IGHG
CKB	FUNDC1	GSN	LOC100625675
CKMT1B	UROD	MSN	CD47
CKB	CYGB	LOC100622075	RPE65
GOT1	FAU	FABP5	HNMT
LOC100154801	C1QBP	TPM3	CCNY
UBE2V1	CADPS	IGHG	ITGAV
RS1	OPN1MW	NEFM	TPM1
GOT2	PDE6H	GFAP	CYP8A1
ALDOA	ATP6V0D1	ANXA5	LOC100156325
ENO2	RAB6B	MARCKS	PLP2
CA2	SRP68	ALB	FMOD
ARL3	LOC100512637	DHRS7	UBE2L6
SAG	INMT	FLNA	RDH5
CALB2	CACYBP	PLEC	PLCD3
VAMP2	TOMM22	TLN1	TGFBI
RBP3	SYNGR1	VCL	LZTFL1
ALDOC	NHP2L1	ALDH9A1	LOC100621992
SOGA1	CADPS2	PADI2	TPM2
NUDT5	PTMA	ANXA6	PEF1
CRABP1	AMPH	STAT1	COL6A3
GLO1	LSM6	SPTBN1	BGN
GNAT1	CDA	ALB	ENO3
HSPA9	ETHE1	TF	HEBP2
ENO1	ATP6V0D2	APOA1	PTPRZ1
ERP29	LOC100525988	LOC100049693	CMTM5
HSPA6	S100A13	CLIC4	EZR
CANX	IARS	GCLC	FMNL2
CYCS	RPL18	PSME1	NFASC
RAN	DDX39B	PGD	CLDN11
HPRT1	CPLX4	ARHGDIA	INPP1
GUK1	FARSA	VIM	ITIH4
SH3GL2	RPS6	PSME2	TMEM109
MDH2	C14orf2	SELENBP1	RNASE4
RCVRN	PDE6C	atp1a1	PLLP
ATP6V1C1	ATP6AP2	PSAT1	SEC13
ACTR1A	SH3BGRL2	DDAH2	LCP1
RTN1	LOC100514795	S100A6	ACADL
PDC	LOC100623679	S100A16	LOC100525516
RGR	HSPB11	ADD1	ATP2B4
HSPA4L	LMNB1	HSPA12A	CD81
LOC100524210	MAP2	CNN3
RTN4	PRPSAP1	TAGLN
PRDX3	CART
PRKAR2A	RPRD1B
HSPA5	EIF3L
SUMO2	LOC100152128
RPS16	RANGRF
KTN1	ACP1
ATP6V1E1	DYNC1LI1
PSMB2	HAGH
C13H21orf33	RPL28
C1orf123	RPL14
RPS13	RARS
HDGF	NDUFB5
PPA1	PDE12
CBX1	AIPL1
NIPSNAP1	PTGR2
LOC100737887	AIFM1
SNRPD2	PRKRA
SET	STX3
LOC100523801	MRPS36
RLBP1	NDUFAB1
BPHL	LOC414417
GNB1	Gucy1b3
LOC100526191	PDDC1
ASRGL1	NDUFB1
PSMA5	RDH12
C14orf166	CDC42
LOC100518254	GRK7
HSPA4
AP2A1
CTSD
HK1
LDHA
PKM
CRYM
PFDN5
GANAB
RPL12
COX6B
DNM1
CS
LOC100155084
HNRNPU
CLTC
ATP6V1A
ATP6V1H
COPA
ATP6V1G1
TAGLN3
HSP1
GLUD1
PFMK
AP1B1
YWHAH
PRDX2
UBE2I
RAB3A
LRPPRC
PREP
AP2B1
PSMB6
GSTP1
PFKP_tv1
ACO2
LOC100519984
RPS20
FH
UBE2V2
EPB41L2
DCTN1
CAND1
LOC100737818
FTH1
HYOU1_tv1
COX5B
HRSP12
AGL
PGAM1
UBA52
RPS4
ATP5I
DHX9
MYO6
PTGES3
HSP90B1
MATR3
ADAM10
TBCA
HSP90AA1
VARS2
AAMDC
RPS7
STXBP1
GPI
DLAT
RPLP2
CRMP1
ATP6V1B2
PDCD5
MACF1
TMED10
PGM1
AKR7A2
SEC23A
SDHA
PSMB1
ETFB
CCT5
HSPD1

## Sheet: MB_Validation
Protein	BUMLC		MB		Validated
	Ratio RET/ONH	p	Ratio (RET/ONH)	p
S-arrestin OS=Sus scrofa GN=SAG PE=2 SV=1 - [ARRS_PIG]	31.5415	8e-06	1612.24	<0,000001	√
Creatine kinase B-type (Fragment) OS=Sus scrofa GN=CKB PE=3 SV=1 - [KCRB_PIG]	3.74227	0.001691	4.95653	<0,000001	√
Glutathione S-transferase P OS=Sus scrofa GN=GSTP1 PE=1 SV=2 - [GSTP1_PIG]	1.19454	0.019271	2.3077	<0,000001	√
Cytochrome c oxidase subunit 6C OS=Sus scrofa GN=COX6C PE=3 SV=1 - [COX6C_PIG]	4.31837	0.115643	RET 0	<0,000001	X
Beta-enolase OS=Sus scrofa GN=ENO3 PE=2 SV=1 - [ENOB_PIG]	0	0.355918	2.05912	<0,000001	X
Actin, cytoplasmic 1 OS=Bos taurus GN=ACTB PE=1 SV=1 - [ACTB_BOVIN]	0.447298	0.012616	0.359114	<0,000001	√
Vimentin OS=Sus scrofa GN=VIM PE=1 SV=2 - [VIME_PIG]	0.330441	0.000763	0.355185	1e-06	√
Galectin-1 OS=Sus scrofa GN=LGALS1 PE=2 SV=3 - [LEG1_PIG]	0.303423	1e-05	0.426686	1e-06	√
Heat shock protein HSP 90-alpha OS=Sus scrofa GN=HSP90AA1 PE=2 SV=3 - [HS90A_PIG]	1.4272	0.008373	2.01475	4e-06	√
Glutamine synthetase OS=Sus scrofa GN=GLUL PE=2 SV=3 - [GLNA_PIG]	63.7261	0.000558	163.866	1.6e-05	√
Creatine kinase U-type, mitochondrial OS=Sus scrofa GN=CKMT1 PE=2 SV=2 - [KCRU_PIG]	70.1711	5e-06	51.9919	6.1e-05	√
Tubulin beta chain OS=Sus scrofa PE=1 SV=1 - [TBB_PIG]	0.793402	0.039231	1.40243	0.000274	X
Serum albumin OS=Sus scrofa GN=ALB PE=1 SV=2 - [ALBU_PIG]	0.158299	2.4e-05	0.369475	0.00053	√
Tubulin alpha-1B chain OS=Bos taurus PE=1 SV=2 - [TBA1B_BOVIN]	1.41536	0.107051	1.22814	0.000538	√
Malate dehydrogenase, mitochondrial OS=Sus scrofa GN=MDH2 PE=1 SV=2 - [MDHM_PIG]	3.53556	7.7e-05	42.6745	0.000999	√
Peroxiredoxin-2 (Fragment) OS=Sus scrofa GN=PRDX2 PE=2 SV=1 - [PRDX2_PIG]	1.65599	0.003206	4.21289	0.001474	√
Histone H4 OS=Mus musculus GN=Hist1h4a PE=1 SV=2 - [H4_MOUSE]	0.490212	0.001462	15.3014	0.001761	X
Clathrin heavy chain 1 OS=Homo sapiens GN=CLTC PE=1 SV=5 - [CLH1_HUMAN]	1.71812	0.000257	7.68684	0.005977	√
Heat shock protein beta-1 OS=Sus scrofa GN=HSPB1 PE=2 SV=1 - [HSPB1_PIG]	0.400033	0.002168	RET 0	0.006313	√
Neurofilament heavy polypeptide (Fragment) OS=Sus scrofa GN=NEFH PE=1 SV=1 - [NFH_PIG]	0	0.001426	2.43699	0.009629	X
Hemoglobin subunit alpha OS=Sus scrofa GN=HBA PE=1 SV=1 - [HBA_PIG]	1.68901	0.00035	3.66891	0.017037	√
Alpha-crystallin B chain OS=Sus scrofa GN=CRYAB PE=2 SV=1 - [CRYAB_PIG]	0.546494	0.026215	6.45416	0.032221	X
Carbonic anhydrase 2 OS=Homo sapiens GN=CA2 PE=1 SV=2 - [CAH2_HUMAN]	11.9744	<0,000001	RET 0	0.346594	X
V-type proton ATPase catalytic subunit A OS=Sus scrofa GN=ATP6V1A PE=2 SV=2 - [VATA_PIG]	3.26862	0.002919	ONH 0	0.346594	√
Hemoglobin subunit beta OS=Sus scrofa GN=HBB PE=1 SV=3 - [HBB_PIG]	1.3102	0.008077	1.07533	0.363559	√
Sodium/potassium-transporting ATPase subunit alpha-1 OS=Sus scrofa GN=ATP1A1 PE=1 SV=1 - [AT1A1_PIG]	0.389996	3e-06	0.419514	0.406464	√
Aspartate aminotransferase, mitochondrial OS=Sus scrofa GN=GOT2 PE=1 SV=2 - [AATM_PIG]	172.688	0.00035	0.88878	0.47856	X
Triosephosphate isomerase OS=Sus scrofa GN=TPI1 PE=2 SV=4 - [TPIS_PIG]	1.5346	0.005438	1.27834	0.580209	√
√= validated
X= no validation
